# Supplementary material for: Black Queen Hypothesis, partial privatization, and quorum sensing evolution
Source: PLoS One. 2022 Nov 30;17(11):e0278449. doi: 10.1371/journal.pone.0278449 (PMC9710793; doi:10.1371/journal.pone.0278449)
Supplement: S1 File — (ZIP) [file pone.0278449.s002.zip]

Archive with 2 entries (2 files):
- Code.nb
- Code.pdf
