# Supplementary material for: Black Queen Hypothesis, partial privatization, and quorum sensing evolution
Source: PLoS One. 2022 Nov 30;17(11):e0278449. doi: 10.1371/journal.pone.0278449 (PMC9710793; doi:10.1371/journal.pone.0278449)
Supplement: S1 File — (ZIP) [file pone.0278449.s002.zip › Code.nb]

(* Content-type: application/vnd.wolfram.mathematica *)

(*** Wolfram Notebook File ***)
(* http://www.wolfram.com/nb *)

(* CreatedBy='Mathematica 12.0' *)

(*CacheID: 234*)
(* Internal cache information:
NotebookFileLineBreakTest
NotebookFileLineBreakTest
NotebookDataPosition[       158,          7]
NotebookDataLength[   6395727,     121184]
NotebookOptionsPosition[   6317376,     119847]
NotebookOutlinePosition[   6317748,     119863]
CellTagsIndexPosition[   6317705,     119860]
WindowFrame->Normal*)

(* Beginning of Notebook Content *)
Notebook[{
Cell[BoxData[{
 RowBox[{
  RowBox[{"Remove", "[", "\"\<Global`*\>\"", "]"}], 
  ";"}], "\[IndentingNewLine]", 
 RowBox[{"Quit", "[", "]"}]}], "Input",
 InitializationCell->True,
 CellChangeTimes->{{3.728235180446074*^9, 3.728235192646365*^9}, {
   3.7282432251802998`*^9, 3.7282432697816133`*^9}, {3.728243301308982*^9, 
   3.728243370336896*^9}, {3.728934295868546*^9, 3.72893429710811*^9}, {
   3.7291833069504538`*^9, 3.729183313646285*^9}, {3.73038261203625*^9, 
   3.7303826372232637`*^9}, {3.7303882157541847`*^9, 
   3.7303882169945173`*^9}, {3.730553947964216*^9, 3.730554024300555*^9}, {
   3.731065497708454*^9, 3.731065499271846*^9}, {3.7336641555291653`*^9, 
   3.7336641838408556`*^9}, {3.735404323695683*^9, 3.735404330238415*^9}, {
   3.7355723873887243`*^9, 3.735572388435767*^9}, {3.7356621871191883`*^9, 
   3.735662192034642*^9}, {3.735663093811602*^9, 3.735663103443636*^9}, {
   3.736619980849519*^9, 3.736619990705467*^9}, {3.737108489754861*^9, 
   3.737108500875152*^9}, 3.737390267631978*^9, {3.7718551379114094`*^9, 
   3.771855139087245*^9}, {3.7725813674415445`*^9, 3.7725814781652346`*^9}, {
   3.772581544351344*^9, 3.77258155776355*^9}, {3.772581596671904*^9, 
   3.7725816356167192`*^9}, {3.773052039817916*^9, 3.7730520472836237`*^9}, {
   3.773409332369154*^9, 3.7734094397262163`*^9}, {3.788635856931022*^9, 
   3.7886358730561647`*^9}, {3.7886359140721483`*^9, 3.78863591688468*^9}, {
   3.7889807788322134`*^9, 3.7889807829085956`*^9}, {3.800562023681943*^9, 
   3.8005620518155994`*^9}},
 CellLabel->
  "In[344]:=",ExpressionUUID->"2b8995e4-f1db-43df-b8b2-479c934bdec7"],

Cell[CellGroupData[{

Cell[TextData[{
 StyleBox["Analytical solution for",
  FontSize->48],
 " section 6 A - {",
 StyleBox["AG",
  FontSlant->"Italic"],
 ", ",
 StyleBox["ag",
  FontSlant->"Italic"],
 "}"
}], "Title",
 CellChangeTimes->{{3.7270091612693453`*^9, 3.727009208603784*^9}, {
   3.734703753519403*^9, 3.7347037596235332`*^9}, 3.734703990074753*^9, {
   3.735567203326618*^9, 3.7355672079105873`*^9}, {3.7718560804600897`*^9, 
   3.771856108654747*^9}, {3.772579296507866*^9, 3.7725792996277*^9}, 
   3.772581680878603*^9, {3.773050968398076*^9, 3.773050983751092*^9}, 
   3.773507080413573*^9, 3.7735921291645007`*^9, {3.7735932590952897`*^9, 
   3.7735932764409285`*^9}, {3.7737555003003297`*^9, 3.773755508868128*^9}, 
   3.7743727031668835`*^9, {3.774533286298031*^9, 3.774533348952055*^9}, 
   3.774533405146759*^9, {3.787260363551732*^9, 3.787260461135603*^9}, {
   3.7872653433137302`*^9, 3.7872653519214697`*^9}, 3.865634177046071*^9, {
   3.865635259690322*^9, 3.8656352860525846`*^9}, {3.8658814183209753`*^9, 
   3.8658814184303937`*^9}, {3.8660518439253597`*^9, 
   3.8660518527285976`*^9}, {3.866053644274759*^9, 3.866053646994403*^9}, {
   3.8663303193505464`*^9, 3.866330362612371*^9}, 3.875738138665998*^9, {
   3.8764300814467163`*^9, 3.8764301001470823`*^9}, {3.876431161657776*^9, 
   3.8764311706177397`*^9}},ExpressionUUID->"4718d2e9-a3d6-4026-aff4-\
32ffad4820cc"],

Cell[BoxData[{
 RowBox[{
  RowBox[{"Remove", "[", "\"\<Global`*\>\"", "]"}], 
  ";"}], "\[IndentingNewLine]", 
 RowBox[{"Quit", "[", "]"}]}], "Input",
 InitializationCell->True,
 CellChangeTimes->{{3.728235180446074*^9, 3.728235192646365*^9}, {
   3.7282432251802998`*^9, 3.7282432697816133`*^9}, {3.728243301308982*^9, 
   3.728243370336896*^9}, {3.728934295868546*^9, 3.72893429710811*^9}, {
   3.7291833069504538`*^9, 3.729183313646285*^9}, {3.73038261203625*^9, 
   3.7303826372232637`*^9}, {3.7303882157541847`*^9, 
   3.7303882169945173`*^9}, {3.730553947964216*^9, 3.730554024300555*^9}, {
   3.731065497708454*^9, 3.731065499271846*^9}, {3.7336641555291653`*^9, 
   3.7336641838408556`*^9}, {3.735404323695683*^9, 3.735404330238415*^9}, {
   3.7355723873887243`*^9, 3.735572388435767*^9}, {3.7356621871191883`*^9, 
   3.735662192034642*^9}, {3.735663093811602*^9, 3.735663103443636*^9}, {
   3.736619980849519*^9, 3.736619990705467*^9}, {3.737108489754861*^9, 
   3.737108500875152*^9}, 3.737390267631978*^9, {3.7718551379114094`*^9, 
   3.771855139087245*^9}, {3.7725813674415445`*^9, 3.7725814781652346`*^9}, {
   3.772581544351344*^9, 3.77258155776355*^9}, {3.772581596671904*^9, 
   3.7725816356167192`*^9}, {3.773052039817916*^9, 3.7730520472836237`*^9}, {
   3.773409332369154*^9, 3.7734094397262163`*^9}, {3.788635856931022*^9, 
   3.7886358730561647`*^9}, {3.7886359140721483`*^9, 3.78863591688468*^9}, {
   3.7889807788322134`*^9, 3.7889807829085956`*^9}, {3.800562023681943*^9, 
   3.8005620518155994`*^9}},
 CellLabel->"In[32]:=",ExpressionUUID->"e158ebcb-abdd-4a69-a3c4-3eb1be54235c"],

Cell[CellGroupData[{

Cell[BoxData[{
 RowBox[{"At", "=", 
  RowBox[{
   RowBox[{
    RowBox[{
     RowBox[{"L", "*", 
      RowBox[{"(", 
       RowBox[{
        RowBox[{"xAG", "[", "t", "]"}], "+", 
        RowBox[{"xAg", "[", "t", "]"}]}], ")"}]}], "+", 
     RowBox[{
      RowBox[{"(", 
       RowBox[{"1", "-", "L"}], ")"}], "*", 
      RowBox[{"xAG", "[", "t", "]"}]}]}], " ", "/.", 
    RowBox[{
     RowBox[{"xAg", "[", "t", "]"}], "\[Rule]", " ", "0"}]}], "//", 
   "Simplify"}]}], "\[IndentingNewLine]", 
 RowBox[{"Gt", "=", 
  RowBox[{
   RowBox[{"(", 
    RowBox[{
     RowBox[{"xAG", "[", "t", "]"}], "+", 
     RowBox[{"xaG", "[", "t", "]"}]}], ")"}], "/.", 
   RowBox[{
    RowBox[{"xaG", "[", "t", "]"}], "\[Rule]", " ", 
    "0"}]}]}], "\[IndentingNewLine]", 
 RowBox[{"P", " ", "=", " ", 
  RowBox[{"q0", "+", 
   RowBox[{"q", "*", "At"}]}]}]}], "Input",
 InitializationCell->True,
 CellChangeTimes->{
  3.727016299117825*^9, 3.72702057383902*^9, {3.72702060445544*^9, 
   3.727020628704434*^9}, {3.727020673153431*^9, 3.727020699768852*^9}, {
   3.727024069983635*^9, 3.7270240704953327`*^9}, {3.7270241456487627`*^9, 
   3.727024171217003*^9}, {3.727024253634214*^9, 3.727024255410125*^9}, {
   3.727029730557234*^9, 3.727029763286104*^9}, 3.727029854870771*^9, 
   3.728313042733054*^9, {3.735572400652396*^9, 3.735572402420494*^9}, {
   3.7368446406290493`*^9, 3.7368446419245872`*^9}, 3.7374150940974827`*^9, {
   3.738275501425*^9, 3.738275502556682*^9}, 3.771855185812389*^9, {
   3.771855236270559*^9, 3.7718552440028973`*^9}, {3.7718552826278553`*^9, 
   3.771855310918262*^9}, 3.7725797057260604`*^9, {3.7725812345143423`*^9, 
   3.7725812767025843`*^9}, 3.7725814843995724`*^9, 3.77305142866299*^9, {
   3.773407689295619*^9, 3.773407690762702*^9}, {3.773409064693979*^9, 
   3.7734090678355827`*^9}, {3.773517205387978*^9, 3.7735172059365115`*^9}, {
   3.774397888605672*^9, 3.774397889680799*^9}, 3.7745777278137794`*^9, {
   3.774715758980444*^9, 3.7747157611536283`*^9}, {3.775157326496528*^9, 
   3.7751573279845467`*^9}, {3.7799791247200117`*^9, 3.779979129520853*^9}, {
   3.779979201860778*^9, 3.779979231591369*^9}, {3.781358467757724*^9, 
   3.7813584780304966`*^9}, 3.7813585254028263`*^9, {3.787260485510764*^9, 
   3.7872604864478607`*^9}, {3.787260532430108*^9, 3.7872605922551513`*^9}, {
   3.7872606230869193`*^9, 3.7872606917127714`*^9}, {3.7872607546106353`*^9, 
   3.7872608254307055`*^9}, {3.7872610269606714`*^9, 3.787261029503194*^9}, {
   3.7872611609146547`*^9, 3.787261191825243*^9}, 3.7872655704048195`*^9, {
   3.7886325458729105`*^9, 3.7886325502323446`*^9}, {3.86563446420875*^9, 
   3.865634505496009*^9}, {3.8658810453323145`*^9, 3.865881047271927*^9}},
 CellLabel->"In[1]:=",ExpressionUUID->"107c7a4c-db62-4832-8458-99e3500fcce8"],

Cell[BoxData[
 RowBox[{"xAG", "[", "t", "]"}]], "Output",
 CellChangeTimes->{{3.7872606804131594`*^9, 3.7872606927031746`*^9}, {
   3.7872607980922313`*^9, 3.7872608277584434`*^9}, 3.787261031045882*^9, 
   3.787261196290374*^9, 3.787265594183941*^9, 3.7872658307279797`*^9, 
   3.7881864750020733`*^9, 3.7881867634293823`*^9, 3.7881871045461054`*^9, 
   3.788187280621912*^9, 3.7881880124958563`*^9, 3.7881922335952864`*^9, 
   3.7881923144710393`*^9, 3.7882824957328625`*^9, 3.788283650375965*^9, 
   3.7883031881960497`*^9, 3.7883514236556005`*^9, 3.788352892189046*^9, 
   3.7886325637194247`*^9, 3.7892395192590275`*^9, 3.789247716419321*^9, 
   3.790614114604291*^9, 3.791051413821351*^9, 3.7989163011823444`*^9, 
   3.799459819405762*^9, 3.7995024811007757`*^9, 3.8660519002810373`*^9},
 CellLabel->"Out[1]=",ExpressionUUID->"c70915b5-0fa6-482d-8284-05704f74be17"],

Cell[BoxData[
 RowBox[{"xAG", "[", "t", "]"}]], "Output",
 CellChangeTimes->{{3.7872606804131594`*^9, 3.7872606927031746`*^9}, {
   3.7872607980922313`*^9, 3.7872608277584434`*^9}, 3.787261031045882*^9, 
   3.787261196290374*^9, 3.787265594183941*^9, 3.7872658307279797`*^9, 
   3.7881864750020733`*^9, 3.7881867634293823`*^9, 3.7881871045461054`*^9, 
   3.788187280621912*^9, 3.7881880124958563`*^9, 3.7881922335952864`*^9, 
   3.7881923144710393`*^9, 3.7882824957328625`*^9, 3.788283650375965*^9, 
   3.7883031881960497`*^9, 3.7883514236556005`*^9, 3.788352892189046*^9, 
   3.7886325637194247`*^9, 3.7892395192590275`*^9, 3.789247716419321*^9, 
   3.790614114604291*^9, 3.791051413821351*^9, 3.7989163011823444`*^9, 
   3.799459819405762*^9, 3.7995024811007757`*^9, 3.8660519002810373`*^9},
 CellLabel->"Out[2]=",ExpressionUUID->"a120ca03-cd7d-47c0-8954-a60787344256"],

Cell[BoxData[
 RowBox[{"q0", "+", 
  RowBox[{"q", " ", 
   RowBox[{"xAG", "[", "t", "]"}]}]}]], "Output",
 CellChangeTimes->{{3.7872606804131594`*^9, 3.7872606927031746`*^9}, {
   3.7872607980922313`*^9, 3.7872608277584434`*^9}, 3.787261031045882*^9, 
   3.787261196290374*^9, 3.787265594183941*^9, 3.7872658307279797`*^9, 
   3.7881864750020733`*^9, 3.7881867634293823`*^9, 3.7881871045461054`*^9, 
   3.788187280621912*^9, 3.7881880124958563`*^9, 3.7881922335952864`*^9, 
   3.7881923144710393`*^9, 3.7882824957328625`*^9, 3.788283650375965*^9, 
   3.7883031881960497`*^9, 3.7883514236556005`*^9, 3.788352892189046*^9, 
   3.7886325637194247`*^9, 3.7892395192590275`*^9, 3.789247716419321*^9, 
   3.790614114604291*^9, 3.791051413821351*^9, 3.7989163011823444`*^9, 
   3.799459819405762*^9, 3.7995024811007757`*^9, 3.866051900296628*^9},
 CellLabel->"Out[3]=",ExpressionUUID->"d2839541-4424-44de-a3ff-a1c3041e92cd"]
}, Open  ]],

Cell[CellGroupData[{

Cell[BoxData[{
 RowBox[{
  RowBox[{"wAG", "=", 
   RowBox[{"1", "    ", "+", " ", 
    RowBox[{"P", "*", 
     RowBox[{"(", 
      RowBox[{"e", " ", "+", 
       RowBox[{
        RowBox[{"(", 
         RowBox[{"1", "-", "e"}], ")"}], "*", "Gt"}]}], ")"}]}], "    ", "-", 
    RowBox[{"P", 
     RowBox[{"(", 
      RowBox[{"cG", " ", "+", "cA"}], ")"}]}]}]}], " "}], "\n", 
 RowBox[{
  RowBox[{"wag", "=", 
   RowBox[{"1", "    ", "+", " ", 
    RowBox[{"P", "*", 
     RowBox[{"(", 
      RowBox[{
       RowBox[{"(", 
        RowBox[{"1", "-", "e"}], ")"}], "*", "Gt"}], ")"}]}]}]}], 
  "\[IndentingNewLine]"}], "\[IndentingNewLine]", 
 RowBox[{" ", 
  RowBox[{"(*", 
   RowBox[{"AG", " ", "vs", " ", "ag"}], "*)"}], 
  RowBox[{
   RowBox[{"wAG", "-", "wag"}], " ", "//", 
   "FullSimplify"}]}], "\[IndentingNewLine]", 
 RowBox[{"Manipulate", "[", " ", 
  RowBox[{
   RowBox[{"Plot", "[", 
    RowBox[{
     RowBox[{"%", "/.", 
      RowBox[{
       RowBox[{"xAG", "[", "t", "]"}], "->", "xAG"}]}], ",", 
     RowBox[{"{", 
      RowBox[{"xAG", ",", "0", ",", "1"}], "}"}], ",", " ", 
     RowBox[{"PlotRange", "\[Rule]", 
      RowBox[{"{", 
       RowBox[{
        RowBox[{"{", 
         RowBox[{"0", ",", "1"}], "}"}], ",", 
        RowBox[{"{", 
         RowBox[{
          RowBox[{"-", "1.11"}], ",", "1.11"}], "}"}]}], "}"}]}]}], "  ", 
    "]"}], ",", 
   RowBox[{"{", 
    RowBox[{"q0", ",", "0", ",", 
     RowBox[{"1", "/", "2"}]}], "}"}], ",", 
   RowBox[{"{", 
    RowBox[{"q", ",", "0", ",", 
     RowBox[{"1", "/", "2"}]}], "}"}], ",", 
   RowBox[{"{", 
    RowBox[{"e", ",", "0", ",", "1"}], "}"}], ",", 
   RowBox[{"{", 
    RowBox[{"cG", ",", "0", ",", 
     RowBox[{"1", "/", "2"}]}], "}"}], ",", 
   RowBox[{"{", 
    RowBox[{"cA", ",", "0", ",", 
     RowBox[{"1", "/", "2"}]}], "}"}]}], "]"}]}], "Input",
 InitializationCell->True,
 CellChangeTimes->{
  3.728235116158742*^9, 3.728235214671109*^9, {3.728243379342133*^9, 
   3.728243388390438*^9}, {3.730380814232443*^9, 3.730380827093675*^9}, {
   3.7303808632528954`*^9, 3.730380865983162*^9}, {3.730380925262911*^9, 
   3.7303809724455147`*^9}, {3.7323051203333282`*^9, 
   3.7323051220405517`*^9}, {3.7405945701317415`*^9, 
   3.7405945862482505`*^9}, {3.771855518899638*^9, 3.7718555260981855`*^9}, {
   3.7729758566393404`*^9, 3.772975977151359*^9}, {3.772976033905587*^9, 
   3.7729765663269653`*^9}, {3.7729776699462442`*^9, 
   3.7729776905421963`*^9}, {3.7730138144764185`*^9, 
   3.7730138890720572`*^9}, {3.7730497288483343`*^9, 3.773049748141431*^9}, {
   3.7730516655625196`*^9, 3.77305166628776*^9}, {3.773051733145011*^9, 
   3.773051823685283*^9}, {3.7731496785788145`*^9, 3.7731497402061005`*^9}, {
   3.7731498089643264`*^9, 3.7731498859455767`*^9}, {3.773149927482561*^9, 
   3.773149971472982*^9}, {3.773150014128976*^9, 3.7731500505197144`*^9}, {
   3.7731503015943327`*^9, 3.7731503425987396`*^9}, {3.7731504440411916`*^9, 
   3.7731504477193346`*^9}, {3.7734095691952076`*^9, 
   3.7734096248424487`*^9}, {3.773410768092885*^9, 3.773410781733429*^9}, {
   3.7735920978976803`*^9, 3.773592111020995*^9}, 3.7743970477612057`*^9, {
   3.774397086729004*^9, 3.77439714089517*^9}, 3.774397176059128*^9, {
   3.774397230790783*^9, 3.77439723550414*^9}, {3.7743972920828156`*^9, 
   3.774397292865757*^9}, {3.774397403632475*^9, 3.7743974067690845`*^9}, {
   3.7744747723301525`*^9, 3.774474849268405*^9}, {3.7744748931230946`*^9, 
   3.7744748993484616`*^9}, {3.774475015738184*^9, 3.7744750514592953`*^9}, {
   3.7744798933778925`*^9, 3.7744798996132393`*^9}, {3.7745338634588146`*^9, 
   3.7745338706855383`*^9}, {3.77997940741838*^9, 3.779979466198501*^9}, {
   3.779979499717738*^9, 3.77997957620058*^9}, {3.780006751809453*^9, 
   3.780006775110589*^9}, {3.7872609431843524`*^9, 3.7872609744143505`*^9}, {
   3.7872610170884805`*^9, 3.787261019391704*^9}, {3.787261249841531*^9, 
   3.7872612515374365`*^9}, {3.7872616298473883`*^9, 3.787261640048997*^9}, 
   3.7872661312837934`*^9, {3.787266167285398*^9, 3.7872661932688026`*^9}, 
   3.787266246134663*^9, {3.788186493502333*^9, 3.788186570894801*^9}, {
   3.7881876823783646`*^9, 3.7881877147694683`*^9}, {3.7881877519106274`*^9, 
   3.7881877583638544`*^9}, {3.788187823131047*^9, 3.788187855772815*^9}, {
   3.788187966696293*^9, 3.7881879742745304`*^9}, {3.788188085465664*^9, 
   3.788188117606776*^9}, {3.7881922927022657`*^9, 3.788192302579177*^9}, {
   3.7882834249666348`*^9, 3.78828344349585*^9}, {3.788632611360859*^9, 
   3.788632639783104*^9}, {3.788632673128111*^9, 3.788632696159574*^9}, {
   3.865634522314417*^9, 3.86563460367482*^9}, {3.8658811285424075`*^9, 
   3.865881130011856*^9}},
 CellLabel->"In[4]:=",ExpressionUUID->"d7c30a49-67ee-4592-8df6-9c85ce46c426"],

Cell[BoxData[
 RowBox[{"1", "-", 
  RowBox[{
   RowBox[{"(", 
    RowBox[{"cA", "+", "cG"}], ")"}], " ", 
   RowBox[{"(", 
    RowBox[{"q0", "+", 
     RowBox[{"q", " ", 
      RowBox[{"xAG", "[", "t", "]"}]}]}], ")"}]}], "+", 
  RowBox[{
   RowBox[{"(", 
    RowBox[{"e", "+", 
     RowBox[{
      RowBox[{"(", 
       RowBox[{"1", "-", "e"}], ")"}], " ", 
      RowBox[{"xAG", "[", "t", "]"}]}]}], ")"}], " ", 
   RowBox[{"(", 
    RowBox[{"q0", "+", 
     RowBox[{"q", " ", 
      RowBox[{"xAG", "[", "t", "]"}]}]}], ")"}]}]}]], "Output",
 CellChangeTimes->{
  3.779986888631566*^9, 3.7800071973840556`*^9, 3.7800878785557384`*^9, 
   3.781358551824439*^9, 3.7813949850431795`*^9, 3.7872609759994235`*^9, 
   3.7872610417252903`*^9, 3.7872612023644123`*^9, 3.787261253035036*^9, 
   3.787261641439698*^9, 3.787266247681575*^9, 3.788186481424035*^9, {
   3.788186559612604*^9, 3.788186571722784*^9}, 3.7881867689450808`*^9, 
   3.788187111343074*^9, 3.788187287762641*^9, {3.788187698566101*^9, 
   3.788187715550726*^9}, 3.7881877604888844`*^9, {3.788187827599857*^9, 
   3.7881878570228224`*^9}, 3.7881879760870576`*^9, 3.7881880191365857`*^9, 
   3.788188088793844*^9, 3.788188120513055*^9, 3.7881922418462076`*^9, 
   3.7881923200185003`*^9, 3.788283662806237*^9, 3.788302969004704*^9, 
   3.7883031958153534`*^9, 3.78835143212353*^9, 3.7883529021891146`*^9, 
   3.788632589985387*^9, 3.788632698315833*^9, 3.7892397928622265`*^9, 
   3.7892477238724165`*^9, 3.7906141191242*^9, 3.7910514191509376`*^9, 
   3.798916309665687*^9, 3.799459828092879*^9, 3.7995024875266194`*^9, 
   3.866051927760619*^9},
 CellLabel->"Out[4]=",ExpressionUUID->"2efa6d48-4ae6-4d09-a657-3829082d90a8"],

Cell[BoxData[
 RowBox[{"1", "+", 
  RowBox[{
   RowBox[{"(", 
    RowBox[{"1", "-", "e"}], ")"}], " ", 
   RowBox[{"xAG", "[", "t", "]"}], " ", 
   RowBox[{"(", 
    RowBox[{"q0", "+", 
     RowBox[{"q", " ", 
      RowBox[{"xAG", "[", "t", "]"}]}]}], ")"}]}]}]], "Output",
 CellChangeTimes->{
  3.779986888631566*^9, 3.7800071973840556`*^9, 3.7800878785557384`*^9, 
   3.781358551824439*^9, 3.7813949850431795`*^9, 3.7872609759994235`*^9, 
   3.7872610417252903`*^9, 3.7872612023644123`*^9, 3.787261253035036*^9, 
   3.787261641439698*^9, 3.787266247681575*^9, 3.788186481424035*^9, {
   3.788186559612604*^9, 3.788186571722784*^9}, 3.7881867689450808`*^9, 
   3.788187111343074*^9, 3.788187287762641*^9, {3.788187698566101*^9, 
   3.788187715550726*^9}, 3.7881877604888844`*^9, {3.788187827599857*^9, 
   3.7881878570228224`*^9}, 3.7881879760870576`*^9, 3.7881880191365857`*^9, 
   3.788188088793844*^9, 3.788188120513055*^9, 3.7881922418462076`*^9, 
   3.7881923200185003`*^9, 3.788283662806237*^9, 3.788302969004704*^9, 
   3.7883031958153534`*^9, 3.78835143212353*^9, 3.7883529021891146`*^9, 
   3.788632589985387*^9, 3.788632698315833*^9, 3.7892397928622265`*^9, 
   3.7892477238724165`*^9, 3.7906141191242*^9, 3.7910514191509376`*^9, 
   3.798916309665687*^9, 3.799459828092879*^9, 3.7995024875266194`*^9, 
   3.866051927760619*^9},
 CellLabel->"Out[5]=",ExpressionUUID->"41519663-98c5-4cc2-8acc-d8700f1f4056"],

Cell[BoxData[
 RowBox[{
  RowBox[{"-", 
   RowBox[{"(", 
    RowBox[{"cA", "+", "cG", "-", "e"}], ")"}]}], " ", 
  RowBox[{"(", 
   RowBox[{"q0", "+", 
    RowBox[{"q", " ", 
     RowBox[{"xAG", "[", "t", "]"}]}]}], ")"}]}]], "Output",
 CellChangeTimes->{
  3.779986888631566*^9, 3.7800071973840556`*^9, 3.7800878785557384`*^9, 
   3.781358551824439*^9, 3.7813949850431795`*^9, 3.7872609759994235`*^9, 
   3.7872610417252903`*^9, 3.7872612023644123`*^9, 3.787261253035036*^9, 
   3.787261641439698*^9, 3.787266247681575*^9, 3.788186481424035*^9, {
   3.788186559612604*^9, 3.788186571722784*^9}, 3.7881867689450808`*^9, 
   3.788187111343074*^9, 3.788187287762641*^9, {3.788187698566101*^9, 
   3.788187715550726*^9}, 3.7881877604888844`*^9, {3.788187827599857*^9, 
   3.7881878570228224`*^9}, 3.7881879760870576`*^9, 3.7881880191365857`*^9, 
   3.788188088793844*^9, 3.788188120513055*^9, 3.7881922418462076`*^9, 
   3.7881923200185003`*^9, 3.788283662806237*^9, 3.788302969004704*^9, 
   3.7883031958153534`*^9, 3.78835143212353*^9, 3.7883529021891146`*^9, 
   3.788632589985387*^9, 3.788632698315833*^9, 3.7892397928622265`*^9, 
   3.7892477238724165`*^9, 3.7906141191242*^9, 3.7910514191509376`*^9, 
   3.798916309665687*^9, 3.799459828092879*^9, 3.7995024875266194`*^9, 
   3.866051927776238*^9},
 CellLabel->"Out[6]=",ExpressionUUID->"bd02fd18-8cd4-40b4-a709-8aea89c4e8d6"],

Cell[BoxData[
 TagBox[
  StyleBox[
   DynamicModuleBox[{$CellContext`cA$$ = 0.044, $CellContext`cG$$ = 
    0.044, $CellContext`e$$ = 1., $CellContext`q$$ = 0.5, $CellContext`q0$$ = 
    0.112, Typeset`show$$ = True, Typeset`bookmarkList$$ = {}, 
    Typeset`bookmarkMode$$ = "Menu", Typeset`animator$$, Typeset`animvar$$ = 
    1, Typeset`name$$ = "\"untitled\"", Typeset`specs$$ = {{
      Hold[$CellContext`q0$$], 0, 
      Rational[1, 2]}, {
      Hold[$CellContext`q$$], 0, 
      Rational[1, 2]}, {
      Hold[$CellContext`e$$], 0, 1}, {
      Hold[$CellContext`cG$$], 0, 
      Rational[1, 2]}, {
      Hold[$CellContext`cA$$], 0, 
      Rational[1, 2]}}, Typeset`size$$ = {324., {90., 95.}}, 
    Typeset`update$$ = 0, Typeset`initDone$$, Typeset`skipInitDone$$ = 
    True, $CellContext`q0$3121$$ = 0, $CellContext`q$3126$$ = 
    0, $CellContext`e$3127$$ = 0, $CellContext`cG$3128$$ = 
    0, $CellContext`cA$3129$$ = 0}, 
    DynamicBox[Manipulate`ManipulateBoxes[
     1, StandardForm, 
      "Variables" :> {$CellContext`cA$$ = 0, $CellContext`cG$$ = 
        0, $CellContext`e$$ = 0, $CellContext`q$$ = 0, $CellContext`q0$$ = 0},
       "ControllerVariables" :> {
        Hold[$CellContext`q0$$, $CellContext`q0$3121$$, 0], 
        Hold[$CellContext`q$$, $CellContext`q$3126$$, 0], 
        Hold[$CellContext`e$$, $CellContext`e$3127$$, 0], 
        Hold[$CellContext`cG$$, $CellContext`cG$3128$$, 0], 
        Hold[$CellContext`cA$$, $CellContext`cA$3129$$, 0]}, 
      "OtherVariables" :> {
       Typeset`show$$, Typeset`bookmarkList$$, Typeset`bookmarkMode$$, 
        Typeset`animator$$, Typeset`animvar$$, Typeset`name$$, 
        Typeset`specs$$, Typeset`size$$, Typeset`update$$, Typeset`initDone$$,
         Typeset`skipInitDone$$}, "Body" :> Plot[
        ReplaceAll[(-($CellContext`cA$$ + $CellContext`cG$$ - \
$CellContext`e$$)) ($CellContext`q0$$ + $CellContext`q$$ \
$CellContext`xAG[$CellContext`t]), $CellContext`xAG[$CellContext`t] -> \
$CellContext`xAG], {$CellContext`xAG, 0, 1}, 
        PlotRange -> {{0, 1}, {-1.11, 1.11}}], 
      "Specifications" :> {{$CellContext`q0$$, 0, 
         Rational[1, 2]}, {$CellContext`q$$, 0, 
         Rational[1, 2]}, {$CellContext`e$$, 0, 1}, {$CellContext`cG$$, 0, 
         Rational[1, 2]}, {$CellContext`cA$$, 0, 
         Rational[1, 2]}}, "Options" :> {}, "DefaultOptions" :> {}],
     ImageSizeCache->{371., {182., 188.}},
     SingleEvaluation->True],
    Deinitialization:>None,
    DynamicModuleValues:>{},
    SynchronousInitialization->True,
    UndoTrackedVariables:>{Typeset`show$$, Typeset`bookmarkMode$$},
    UnsavedVariables:>{Typeset`initDone$$},
    UntrackedVariables:>{Typeset`size$$}], "Manipulate",
   Deployed->True,
   StripOnInput->False],
  Manipulate`InterpretManipulate[1]]], "Output",
 CellChangeTimes->{
  3.779986888631566*^9, 3.7800071973840556`*^9, 3.7800878785557384`*^9, 
   3.781358551824439*^9, 3.7813949850431795`*^9, 3.7872609759994235`*^9, 
   3.7872610417252903`*^9, 3.7872612023644123`*^9, 3.787261253035036*^9, 
   3.787261641439698*^9, 3.787266247681575*^9, 3.788186481424035*^9, {
   3.788186559612604*^9, 3.788186571722784*^9}, 3.7881867689450808`*^9, 
   3.788187111343074*^9, 3.788187287762641*^9, {3.788187698566101*^9, 
   3.788187715550726*^9}, 3.7881877604888844`*^9, {3.788187827599857*^9, 
   3.7881878570228224`*^9}, 3.7881879760870576`*^9, 3.7881880191365857`*^9, 
   3.788188088793844*^9, 3.788188120513055*^9, 3.7881922418462076`*^9, 
   3.7881923200185003`*^9, 3.788283662806237*^9, 3.788302969004704*^9, 
   3.7883031958153534`*^9, 3.78835143212353*^9, 3.7883529021891146`*^9, 
   3.788632589985387*^9, 3.788632698315833*^9, 3.7892397928622265`*^9, 
   3.7892477238724165`*^9, 3.7906141191242*^9, 3.7910514191509376`*^9, 
   3.798916309665687*^9, 3.799459828092879*^9, 3.7995024875266194`*^9, 
   3.866051927901208*^9},
 CellLabel->"Out[7]=",ExpressionUUID->"162c51cc-13bc-4d9c-b94c-a746e02bc004"]
}, Open  ]],

Cell[CellGroupData[{

Cell[BoxData[
 RowBox[{
  RowBox[{"(*", 
   RowBox[{"Mean", " ", "Fitness"}], "*)"}], "\[IndentingNewLine]", 
  RowBox[{
   RowBox[{"W", "=", "    ", 
    RowBox[{
     RowBox[{
      RowBox[{
       RowBox[{"wAG", "*", 
        RowBox[{"xAG", "[", "t", "]"}]}], "+", "  ", 
       RowBox[{"wag", "*", 
        RowBox[{"xag", "[", "t", "]"}]}]}], " ", "/.", 
      RowBox[{
       RowBox[{"xag", "[", "t", "]"}], "\[Rule]", " ", 
       RowBox[{"(", 
        RowBox[{"1", "-", 
         RowBox[{"xAG", "[", "t", "]"}]}], ")"}]}]}], "//", 
     "FullSimplify"}]}], "\[IndentingNewLine]", 
   RowBox[{"W", "//", "Expand"}], "\[IndentingNewLine]", 
   RowBox[{"Manipulate", "[", " ", 
    RowBox[{
     RowBox[{"Plot", "[", 
      RowBox[{
       RowBox[{"%", "/.", 
        RowBox[{
         RowBox[{"xAG", "[", "t", "]"}], "->", "xAG"}]}], ",", 
       RowBox[{"{", 
        RowBox[{"xAG", ",", "0", ",", "1"}], "}"}], ",", " ", 
       RowBox[{"PlotRange", "\[Rule]", 
        RowBox[{"{", 
         RowBox[{
          RowBox[{"{", 
           RowBox[{"0", ",", "1"}], "}"}], ",", 
          RowBox[{"{", 
           RowBox[{"0", ",", "2.5"}], "}"}]}], "}"}]}]}], "  ", "]"}], ",", 
     RowBox[{"{", 
      RowBox[{"q0", ",", "0", ",", 
       RowBox[{"1", "/", "2"}]}], "}"}], ",", 
     RowBox[{"{", 
      RowBox[{"q", ",", "0", ",", 
       RowBox[{"1", "/", "2"}]}], "}"}], ",", 
     RowBox[{"(*", 
      RowBox[{
       RowBox[{"{", 
        RowBox[{"e", ",", "0", ",", "1"}], "}"}], ","}], "*)"}], 
     RowBox[{"{", 
      RowBox[{"cG", ",", "0", ",", 
       RowBox[{"1", "/", "2"}]}], "}"}], ",", 
     RowBox[{"{", 
      RowBox[{"cA", ",", "0", ",", 
       RowBox[{"1", "/", "2"}]}], "}"}]}], "]"}], " "}]}]], "Input",
 InitializationCell->True,
 CellChangeTimes->{{3.73478040812885*^9, 3.734780511576922*^9}, 
   3.7347805430096416`*^9, {3.734780582106186*^9, 3.734780594362501*^9}, 
   3.734780655939928*^9, 3.734780759912222*^9, {3.734780942357222*^9, 
   3.7347809452929373`*^9}, {3.735388228053019*^9, 3.73538824201397*^9}, {
   3.735404598099966*^9, 3.7354046548277817`*^9}, {3.7370499269759674`*^9, 
   3.7370499276102705`*^9}, {3.7370506218104486`*^9, 3.73705064067002*^9}, {
   3.7371101231931458`*^9, 3.737110157177783*^9}, {3.737110203196992*^9, 
   3.737110204411254*^9}, {3.7371105352329073`*^9, 3.7371105386243477`*^9}, {
   3.737110741931885*^9, 3.73711088617033*^9}, {3.7371112961485157`*^9, 
   3.73711130790625*^9}, {3.737112648231765*^9, 3.737112653551017*^9}, {
   3.737115632755862*^9, 3.737115658356042*^9}, {3.73711585335927*^9, 
   3.737115893727757*^9}, {3.7371160601638412`*^9, 3.737116075156773*^9}, 
   3.737202389606757*^9, 3.7372024300185423`*^9, {3.7372026899401827`*^9, 
   3.737202690155216*^9}, {3.772580011644353*^9, 3.772580025066478*^9}, {
   3.7731504957649198`*^9, 3.773150543578127*^9}, {3.773325003338787*^9, 
   3.7733250432142067`*^9}, {3.7734114666538725`*^9, 3.773411484576973*^9}, 
   3.7735069920896387`*^9, {3.773507116008434*^9, 3.773507117321924*^9}, {
   3.7735938791502633`*^9, 3.773593950153589*^9}, {3.773760787048908*^9, 
   3.7737607897107973`*^9}, 3.773931714951623*^9, {3.773933734555071*^9, 
   3.773933756270903*^9}, {3.7744470107741137`*^9, 3.7744472069650364`*^9}, {
   3.774447239455143*^9, 3.7744473236559496`*^9}, 3.7744473778639946`*^9, {
   3.7744481679492273`*^9, 3.7744482149675083`*^9}, {3.7744482951741037`*^9, 
   3.774448444165906*^9}, {3.774448487738367*^9, 3.7744485117382145`*^9}, {
   3.7744485714279976`*^9, 3.774448614372329*^9}, {3.774449475882978*^9, 
   3.774449502026081*^9}, {3.7744495512444167`*^9, 3.7744495820779514`*^9}, {
   3.7744497701822433`*^9, 3.7744497793975945`*^9}, {3.7744526093191*^9, 
   3.7744526139227915`*^9}, {3.7799804925876913`*^9, 
   3.7799805766500187`*^9}, {3.787261255951461*^9, 3.7872612932999015`*^9}, 
   3.787261686576599*^9, {3.7872662764998264`*^9, 3.7872662956359043`*^9}, {
   3.7872665482966604`*^9, 3.787266575075262*^9}, {3.7881932206074896`*^9, 
   3.788193221091901*^9}, {3.7881956578690863`*^9, 3.788195658462892*^9}, {
   3.788195744630825*^9, 3.788195775508647*^9}, {3.78819581254467*^9, 
   3.7881958221392345`*^9}, {3.7881958539387784`*^9, 3.788195859704895*^9}, {
   3.7881959100846577`*^9, 3.7881959273676286`*^9}, {3.7881960104815664`*^9, 
   3.7881960148256874`*^9}, {3.7881960770056763`*^9, 3.788196091100602*^9}, 
   3.788283462500656*^9, {3.788283820709487*^9, 3.788283853657173*^9}, {
   3.7882852008035984`*^9, 3.788285276327643*^9}, {3.788351459206151*^9, 
   3.788351529796988*^9}, {3.8656346158495517`*^9, 3.8656347221117916`*^9}, 
   3.8658811823633137`*^9, 
   3.876352658464995*^9},ExpressionUUID->"78dc1472-442d-4c7d-9df4-\
489acf137749"],

Cell[BoxData[
 RowBox[{"1", "-", 
  RowBox[{
   RowBox[{"(", 
    RowBox[{
     RowBox[{"-", "1"}], "+", "cA", "+", "cG"}], ")"}], " ", 
   RowBox[{"xAG", "[", "t", "]"}], " ", 
   RowBox[{"(", 
    RowBox[{"q0", "+", 
     RowBox[{"q", " ", 
      RowBox[{"xAG", "[", "t", "]"}]}]}], ")"}]}]}]], "Output",
 CellChangeTimes->{
  3.779986947084446*^9, 3.780007213199814*^9, 3.7800878932221804`*^9, 
   3.781358693391576*^9, 3.781360650568017*^9, 3.7813954768936443`*^9, 
   3.781396281859285*^9, {3.787261271678089*^9, 3.787261295544361*^9}, 
   3.787261647738289*^9, 3.787261806342018*^9, 3.787266304739069*^9, 
   3.787266549348393*^9, 3.787266593848756*^9, 3.788193109504044*^9, 
   3.788193222045092*^9, 3.788195778743348*^9, 3.7881958237018595`*^9, 
   3.788195861142514*^9, {3.7881959132567973`*^9, 3.7881959283833313`*^9}, 
   3.788196011356645*^9, {3.7881960784276705`*^9, 3.788196092038172*^9}, 
   3.7882836960002527`*^9, {3.788283811350792*^9, 3.7882838565264807`*^9}, 
   3.788285007547076*^9, {3.788285202491042*^9, 3.788285284261303*^9}, 
   3.7883029738524323`*^9, 3.78830320468723*^9, 3.78835145368198*^9, 
   3.7883529092665567`*^9, 3.7886327107846937`*^9, 3.7892480305671043`*^9, 
   3.7906141257115774`*^9, 3.7910514275912733`*^9, 3.8660522634305286`*^9},
 CellLabel->"Out[8]=",ExpressionUUID->"046ef8b0-aecc-4a3e-a490-1d44fb1f7ef8"],

Cell[BoxData[
 RowBox[{"1", "+", 
  RowBox[{"q0", " ", 
   RowBox[{"xAG", "[", "t", "]"}]}], "-", 
  RowBox[{"cA", " ", "q0", " ", 
   RowBox[{"xAG", "[", "t", "]"}]}], "-", 
  RowBox[{"cG", " ", "q0", " ", 
   RowBox[{"xAG", "[", "t", "]"}]}], "+", 
  RowBox[{"q", " ", 
   SuperscriptBox[
    RowBox[{"xAG", "[", "t", "]"}], "2"]}], "-", 
  RowBox[{"cA", " ", "q", " ", 
   SuperscriptBox[
    RowBox[{"xAG", "[", "t", "]"}], "2"]}], "-", 
  RowBox[{"cG", " ", "q", " ", 
   SuperscriptBox[
    RowBox[{"xAG", "[", "t", "]"}], "2"]}]}]], "Output",
 CellChangeTimes->{
  3.779986947084446*^9, 3.780007213199814*^9, 3.7800878932221804`*^9, 
   3.781358693391576*^9, 3.781360650568017*^9, 3.7813954768936443`*^9, 
   3.781396281859285*^9, {3.787261271678089*^9, 3.787261295544361*^9}, 
   3.787261647738289*^9, 3.787261806342018*^9, 3.787266304739069*^9, 
   3.787266549348393*^9, 3.787266593848756*^9, 3.788193109504044*^9, 
   3.788193222045092*^9, 3.788195778743348*^9, 3.7881958237018595`*^9, 
   3.788195861142514*^9, {3.7881959132567973`*^9, 3.7881959283833313`*^9}, 
   3.788196011356645*^9, {3.7881960784276705`*^9, 3.788196092038172*^9}, 
   3.7882836960002527`*^9, {3.788283811350792*^9, 3.7882838565264807`*^9}, 
   3.788285007547076*^9, {3.788285202491042*^9, 3.788285284261303*^9}, 
   3.7883029738524323`*^9, 3.78830320468723*^9, 3.78835145368198*^9, 
   3.7883529092665567`*^9, 3.7886327107846937`*^9, 3.7892480305671043`*^9, 
   3.7906141257115774`*^9, 3.7910514275912733`*^9, 3.8660522634461555`*^9},
 CellLabel->"Out[9]=",ExpressionUUID->"58c78cec-3a50-4e7e-8275-9f9e1f92a2d4"],

Cell[BoxData[
 TagBox[
  StyleBox[
   DynamicModuleBox[{$CellContext`cA$$ = 0.23, $CellContext`cG$$ = 
    0.195, $CellContext`q$$ = 0.387, $CellContext`q0$$ = 0.5, Typeset`show$$ =
     True, Typeset`bookmarkList$$ = {}, Typeset`bookmarkMode$$ = "Menu", 
    Typeset`animator$$, Typeset`animvar$$ = 1, Typeset`name$$ = 
    "\"untitled\"", Typeset`specs$$ = {{
      Hold[$CellContext`q0$$], 0, 
      Rational[1, 2]}, {
      Hold[$CellContext`q$$], 0, 
      Rational[1, 2]}, {
      Hold[$CellContext`cG$$], 0, 
      Rational[1, 2]}, {
      Hold[$CellContext`cA$$], 0, 
      Rational[1, 2]}}, Typeset`size$$ = {324., {101., 107.}}, 
    Typeset`update$$ = 0, Typeset`initDone$$, Typeset`skipInitDone$$ = 
    True, $CellContext`q0$11821$$ = 0, $CellContext`q$11822$$ = 
    0, $CellContext`cG$11823$$ = 0, $CellContext`cA$11824$$ = 0}, 
    DynamicBox[Manipulate`ManipulateBoxes[
     1, StandardForm, 
      "Variables" :> {$CellContext`cA$$ = 0, $CellContext`cG$$ = 
        0, $CellContext`q$$ = 0, $CellContext`q0$$ = 0}, 
      "ControllerVariables" :> {
        Hold[$CellContext`q0$$, $CellContext`q0$11821$$, 0], 
        Hold[$CellContext`q$$, $CellContext`q$11822$$, 0], 
        Hold[$CellContext`cG$$, $CellContext`cG$11823$$, 0], 
        Hold[$CellContext`cA$$, $CellContext`cA$11824$$, 0]}, 
      "OtherVariables" :> {
       Typeset`show$$, Typeset`bookmarkList$$, Typeset`bookmarkMode$$, 
        Typeset`animator$$, Typeset`animvar$$, Typeset`name$$, 
        Typeset`specs$$, Typeset`size$$, Typeset`update$$, Typeset`initDone$$,
         Typeset`skipInitDone$$}, "Body" :> Plot[
        ReplaceAll[
        1 + $CellContext`q0$$ $CellContext`xAG[$CellContext`t] - \
($CellContext`cA$$ $CellContext`q0$$) $CellContext`xAG[$CellContext`t] - \
($CellContext`cG$$ $CellContext`q0$$) $CellContext`xAG[$CellContext`t] + \
$CellContext`q$$ $CellContext`xAG[$CellContext`t]^2 - ($CellContext`cA$$ \
$CellContext`q$$) $CellContext`xAG[$CellContext`t]^2 - ($CellContext`cG$$ \
$CellContext`q$$) $CellContext`xAG[$CellContext`t]^2, \
$CellContext`xAG[$CellContext`t] -> $CellContext`xAG], {$CellContext`xAG, 0, 
         1}, PlotRange -> {{0, 1}, {0, 2.5}}], 
      "Specifications" :> {{$CellContext`q0$$, 0, 
         Rational[1, 2]}, {$CellContext`q$$, 0, 
         Rational[1, 2]}, {$CellContext`cG$$, 0, 
         Rational[1, 2]}, {$CellContext`cA$$, 0, 
         Rational[1, 2]}}, "Options" :> {}, "DefaultOptions" :> {}],
     ImageSizeCache->{371., {182., 188.}},
     SingleEvaluation->True],
    Deinitialization:>None,
    DynamicModuleValues:>{},
    SynchronousInitialization->True,
    UndoTrackedVariables:>{Typeset`show$$, Typeset`bookmarkMode$$},
    UnsavedVariables:>{Typeset`initDone$$},
    UntrackedVariables:>{Typeset`size$$}], "Manipulate",
   Deployed->True,
   StripOnInput->False],
  Manipulate`InterpretManipulate[1]]], "Output",
 CellChangeTimes->{
  3.779986947084446*^9, 3.780007213199814*^9, 3.7800878932221804`*^9, 
   3.781358693391576*^9, 3.781360650568017*^9, 3.7813954768936443`*^9, 
   3.781396281859285*^9, {3.787261271678089*^9, 3.787261295544361*^9}, 
   3.787261647738289*^9, 3.787261806342018*^9, 3.787266304739069*^9, 
   3.787266549348393*^9, 3.787266593848756*^9, 3.788193109504044*^9, 
   3.788193222045092*^9, 3.788195778743348*^9, 3.7881958237018595`*^9, 
   3.788195861142514*^9, {3.7881959132567973`*^9, 3.7881959283833313`*^9}, 
   3.788196011356645*^9, {3.7881960784276705`*^9, 3.788196092038172*^9}, 
   3.7882836960002527`*^9, {3.788283811350792*^9, 3.7882838565264807`*^9}, 
   3.788285007547076*^9, {3.788285202491042*^9, 3.788285284261303*^9}, 
   3.7883029738524323`*^9, 3.78830320468723*^9, 3.78835145368198*^9, 
   3.7883529092665567`*^9, 3.7886327107846937`*^9, 3.7892480305671043`*^9, 
   3.7906141257115774`*^9, 3.7910514275912733`*^9, 3.866052263715446*^9},
 CellLabel->"Out[10]=",ExpressionUUID->"60fed365-f4ff-41cd-a88d-02a3e7e385aa"]
}, Open  ]],

Cell[CellGroupData[{

Cell[BoxData[
 RowBox[{
  RowBox[{"(*", 
   RowBox[{"Plotting", " ", "mean", " ", "fitness", " ", 
    RowBox[{"(", "W", ")"}], " ", "and", " ", "wAG"}], "*)"}], 
  "\[IndentingNewLine]", 
  RowBox[{
   RowBox[{"W", "/.", 
    RowBox[{
     RowBox[{"xAG", "[", "t", "]"}], "->", "xAG"}]}], "\[IndentingNewLine]", 
   " ", 
   RowBox[{"wAG", "/.", 
    RowBox[{
     RowBox[{"xAG", "[", "t", "]"}], "->", "xAG"}]}], "\[IndentingNewLine]", 
   RowBox[{"Manipulate", "[", " ", 
    RowBox[{
     RowBox[{"Plot", "[", 
      RowBox[{
       RowBox[{"{", 
        RowBox[{
         RowBox[{"%%", "/.", 
          RowBox[{
           RowBox[{"xAG", "[", "t", "]"}], "->", "xAG"}]}], ",", 
         RowBox[{"%", "/.", 
          RowBox[{
           RowBox[{"xAG", "[", "t", "]"}], "->", "xAG"}]}]}], "}"}], ",", 
       RowBox[{"{", 
        RowBox[{"xAG", ",", "0", ",", "1"}], "}"}], ",", " ", 
       RowBox[{"PlotRange", "\[Rule]", 
        RowBox[{"{", 
         RowBox[{
          RowBox[{"{", 
           RowBox[{"0", ",", "1"}], "}"}], ",", 
          RowBox[{"{", 
           RowBox[{"0", ",", "2.5"}], "}"}]}], "}"}]}]}], "  ", "]"}], ",", 
     RowBox[{"{", 
      RowBox[{"q0", ",", "0", ",", 
       RowBox[{"1", "/", "2"}]}], "}"}], ",", 
     RowBox[{"{", 
      RowBox[{"q", ",", "0", ",", 
       RowBox[{"1", "/", "2"}]}], "}"}], ",", 
     RowBox[{"{", 
      RowBox[{"e", ",", "0", ",", "1"}], "}"}], ",", 
     RowBox[{"{", 
      RowBox[{"cG", ",", "0", ",", 
       RowBox[{"1", "/", "2"}]}], "}"}], ",", 
     RowBox[{"{", 
      RowBox[{"cA", ",", "0", ",", 
       RowBox[{"1", "/", "2"}]}], "}"}]}], "]"}], "\[IndentingNewLine]", 
   RowBox[{"(*", "\[IndentingNewLine]", 
    RowBox[{
     RowBox[{"legend", ":", "\[IndentingNewLine]", " ", "W"}], "\[Rule]", 
     RowBox[{
      RowBox[{"blue", "\[IndentingNewLine]", "wAG"}], "\[Rule]", " ", 
      "yellow"}]}], "\[IndentingNewLine]", "*)"}]}]}]], "Input",
 InitializationCell->True,
 CellChangeTimes->{
  3.788196161168376*^9, {3.7881980511156635`*^9, 3.788198053568988*^9}, {
   3.788198089103984*^9, 3.788198095495116*^9}, {3.7881981399239073`*^9, 
   3.7881981541125402`*^9}, {3.788198226495467*^9, 3.788198232261506*^9}, {
   3.7881983058931804`*^9, 3.7881983705086555`*^9}, {3.7881991888643847`*^9, 
   3.7881992225399785`*^9}, {3.788201748580737*^9, 3.788201776270409*^9}, 
   3.7882834700666656`*^9, {3.8656347483613777`*^9, 3.8656348138707633`*^9}, {
   3.865881223839611*^9, 3.865881223949127*^9}},
 CellLabel->"In[11]:=",ExpressionUUID->"a5cad4d9-80b7-4e4e-861f-2a9e26b603e6"],

Cell[BoxData[
 RowBox[{"1", "-", 
  RowBox[{
   RowBox[{"(", 
    RowBox[{
     RowBox[{"-", "1"}], "+", "cA", "+", "cG"}], ")"}], " ", "xAG", " ", 
   RowBox[{"(", 
    RowBox[{"q0", "+", 
     RowBox[{"q", " ", "xAG"}]}], ")"}]}]}]], "Output",
 CellChangeTimes->{{3.788196156761922*^9, 3.788196161855909*^9}, 
   3.7881980980578203`*^9, 3.788198156706507*^9, 3.7881982335115957`*^9, 
   3.7881983091129246`*^9, 3.7881992374479666`*^9, 3.788201766082105*^9, 
   3.7882837230168886`*^9, 3.7883029799903784`*^9, 3.7883032356638346`*^9, 
   3.7883529166611447`*^9, 3.788632732222384*^9, 3.7892480465672574`*^9, 
   3.7906141292531033`*^9, 3.7910514322727523`*^9, 3.8660523342055035`*^9},
 CellLabel->"Out[11]=",ExpressionUUID->"dbae2718-3e09-482e-b4ab-16987efad51c"],

Cell[BoxData[
 RowBox[{"1", "-", 
  RowBox[{
   RowBox[{"(", 
    RowBox[{"cA", "+", "cG"}], ")"}], " ", 
   RowBox[{"(", 
    RowBox[{"q0", "+", 
     RowBox[{"q", " ", "xAG"}]}], ")"}]}], "+", 
  RowBox[{
   RowBox[{"(", 
    RowBox[{"e", "+", 
     RowBox[{
      RowBox[{"(", 
       RowBox[{"1", "-", "e"}], ")"}], " ", "xAG"}]}], ")"}], " ", 
   RowBox[{"(", 
    RowBox[{"q0", "+", 
     RowBox[{"q", " ", "xAG"}]}], ")"}]}]}]], "Output",
 CellChangeTimes->{{3.788196156761922*^9, 3.788196161855909*^9}, 
   3.7881980980578203`*^9, 3.788198156706507*^9, 3.7881982335115957`*^9, 
   3.7881983091129246`*^9, 3.7881992374479666`*^9, 3.788201766082105*^9, 
   3.7882837230168886`*^9, 3.7883029799903784`*^9, 3.7883032356638346`*^9, 
   3.7883529166611447`*^9, 3.788632732222384*^9, 3.7892480465672574`*^9, 
   3.7906141292531033`*^9, 3.7910514322727523`*^9, 3.8660523342055035`*^9},
 CellLabel->"Out[12]=",ExpressionUUID->"49ecdc3f-186c-4a18-a3d4-2dfce6e2f893"],

Cell[BoxData[
 TagBox[
  StyleBox[
   DynamicModuleBox[{$CellContext`cA$$ = 0, $CellContext`cG$$ = 
    0, $CellContext`e$$ = 0, $CellContext`q$$ = 0, $CellContext`q0$$ = 0, 
    Typeset`show$$ = True, Typeset`bookmarkList$$ = {}, 
    Typeset`bookmarkMode$$ = "Menu", Typeset`animator$$, Typeset`animvar$$ = 
    1, Typeset`name$$ = "\"untitled\"", Typeset`specs$$ = {{
      Hold[$CellContext`q0$$], 0, 
      Rational[1, 2]}, {
      Hold[$CellContext`q$$], 0, 
      Rational[1, 2]}, {
      Hold[$CellContext`e$$], 0, 1}, {
      Hold[$CellContext`cG$$], 0, 
      Rational[1, 2]}, {
      Hold[$CellContext`cA$$], 0, 
      Rational[1, 2]}}, Typeset`size$$ = {324., {101., 107.}}, 
    Typeset`update$$ = 0, Typeset`initDone$$, Typeset`skipInitDone$$ = 
    True, $CellContext`q0$13843$$ = 0, $CellContext`q$13844$$ = 
    0, $CellContext`e$13845$$ = 0, $CellContext`cG$13846$$ = 
    0, $CellContext`cA$13847$$ = 0}, 
    DynamicBox[Manipulate`ManipulateBoxes[
     1, StandardForm, 
      "Variables" :> {$CellContext`cA$$ = 0, $CellContext`cG$$ = 
        0, $CellContext`e$$ = 0, $CellContext`q$$ = 0, $CellContext`q0$$ = 0},
       "ControllerVariables" :> {
        Hold[$CellContext`q0$$, $CellContext`q0$13843$$, 0], 
        Hold[$CellContext`q$$, $CellContext`q$13844$$, 0], 
        Hold[$CellContext`e$$, $CellContext`e$13845$$, 0], 
        Hold[$CellContext`cG$$, $CellContext`cG$13846$$, 0], 
        Hold[$CellContext`cA$$, $CellContext`cA$13847$$, 0]}, 
      "OtherVariables" :> {
       Typeset`show$$, Typeset`bookmarkList$$, Typeset`bookmarkMode$$, 
        Typeset`animator$$, Typeset`animvar$$, Typeset`name$$, 
        Typeset`specs$$, Typeset`size$$, Typeset`update$$, Typeset`initDone$$,
         Typeset`skipInitDone$$}, "Body" :> Plot[{
         ReplaceAll[
         1 - ((-1 + $CellContext`cA$$ + $CellContext`cG$$) $CellContext`xAG) \
($CellContext`q0$$ + $CellContext`q$$ $CellContext`xAG), \
$CellContext`xAG[$CellContext`t] -> $CellContext`xAG], 
         ReplaceAll[
         1 - ($CellContext`cA$$ + $CellContext`cG$$) ($CellContext`q0$$ + \
$CellContext`q$$ $CellContext`xAG) + ($CellContext`e$$ + (
              1 - $CellContext`e$$) $CellContext`xAG) ($CellContext`q0$$ + \
$CellContext`q$$ $CellContext`xAG), $CellContext`xAG[$CellContext`t] -> \
$CellContext`xAG]}, {$CellContext`xAG, 0, 1}, 
        PlotRange -> {{0, 1}, {0, 2.5}}], 
      "Specifications" :> {{$CellContext`q0$$, 0, 
         Rational[1, 2]}, {$CellContext`q$$, 0, 
         Rational[1, 2]}, {$CellContext`e$$, 0, 1}, {$CellContext`cG$$, 0, 
         Rational[1, 2]}, {$CellContext`cA$$, 0, 
         Rational[1, 2]}}, "Options" :> {}, "DefaultOptions" :> {}],
     ImageSizeCache->{371., {194., 200.}},
     SingleEvaluation->True],
    Deinitialization:>None,
    DynamicModuleValues:>{},
    SynchronousInitialization->True,
    UndoTrackedVariables:>{Typeset`show$$, Typeset`bookmarkMode$$},
    UnsavedVariables:>{Typeset`initDone$$},
    UntrackedVariables:>{Typeset`size$$}], "Manipulate",
   Deployed->True,
   StripOnInput->False],
  Manipulate`InterpretManipulate[1]]], "Output",
 CellChangeTimes->{{3.788196156761922*^9, 3.788196161855909*^9}, 
   3.7881980980578203`*^9, 3.788198156706507*^9, 3.7881982335115957`*^9, 
   3.7881983091129246`*^9, 3.7881992374479666`*^9, 3.788201766082105*^9, 
   3.7882837230168886`*^9, 3.7883029799903784`*^9, 3.7883032356638346`*^9, 
   3.7883529166611447`*^9, 3.788632732222384*^9, 3.7892480465672574`*^9, 
   3.7906141292531033`*^9, 3.7910514322727523`*^9, 3.8660523342992287`*^9},
 CellLabel->"Out[13]=",ExpressionUUID->"341aa3d6-8732-4cf1-9635-870aeb44cc4b"]
}, Open  ]],

Cell[CellGroupData[{

Cell[TextData[{
 "Recurrence - System of  {",
 Cell[BoxData[
  FormBox[
   SubscriptBox["x", "AG"], TraditionalForm]],ExpressionUUID->
  "420ee8ec-f20d-4566-92f9-e8b8574b28fd"],
 ", ",
 Cell[BoxData[
  FormBox[
   SubscriptBox["x", "ag"], TraditionalForm]],ExpressionUUID->
  "f0ae5449-f643-452d-a295-e84ce2bd15b6"],
 "}"
}], "Chapter",
 CellChangeTimes->{{3.736599009218405*^9, 3.7365990335067043`*^9}, {
   3.736600932241529*^9, 3.73660094368892*^9}, 3.736601103279917*^9, 
   3.736601456762148*^9, {3.737123415562862*^9, 3.7371234266748857`*^9}, {
   3.737240585958791*^9, 3.737240595859663*^9}, {3.7799908831704426`*^9, 
   3.7799908986672573`*^9}, {3.8013600532267084`*^9, 
   3.8013600578304214`*^9}, {3.8014066160243926`*^9, 
   3.8014066185835495`*^9}, {3.8652920054224467`*^9, 3.865292051787938*^9}, {
   3.8658742767330036`*^9, 3.865874336568344*^9}, {3.8658747423355727`*^9, 
   3.8658747449280925`*^9}, 3.865874979484044*^9, {3.8658812856952763`*^9, 
   3.8658812867432795`*^9}},ExpressionUUID->"dd1deb33-3e97-4521-87e5-\
754d858356ca"],

Cell[CellGroupData[{

Cell[BoxData[{
 RowBox[{
  RowBox[{
   RowBox[{
    RowBox[{"xag", "[", "t", "]"}], "=", 
    RowBox[{"(", 
     RowBox[{"1", "-", 
      RowBox[{"xAG", "[", "t", "]"}]}], ")"}]}], ";"}], 
  "\[IndentingNewLine]"}], "\[IndentingNewLine]", 
 RowBox[{
  RowBox[{"xAG", "[", 
   RowBox[{"t", "+", "1"}], "]"}], "=", 
  RowBox[{
   RowBox[{"(", 
    FractionBox[
     RowBox[{
      RowBox[{"xAG", "[", "t", "]"}], "*", "wAG"}], "W"], "  ", ")"}], "//", 
   "FullSimplify"}]}]}], "Input",
 InitializationCell->True,
 CellChangeTimes->{{3.728235249894845*^9, 3.728235283215143*^9}, {
   3.728235488730999*^9, 3.728235511099825*^9}, {3.7328857657636495`*^9, 
   3.732885770577727*^9}, {3.732887376799226*^9, 3.7328873972327046`*^9}, {
   3.7328879821424284`*^9, 3.7328879993288183`*^9}, {3.732888402298055*^9, 
   3.732888451045225*^9}, {3.732888668914646*^9, 3.732888694289047*^9}, 
   3.7328891853211794`*^9, {3.7328921722519183`*^9, 3.732892282400199*^9}, {
   3.733232682008058*^9, 3.733232692766672*^9}, {3.733233890675205*^9, 
   3.733233922258807*^9}, {3.734706315831551*^9, 3.73470641312887*^9}, {
   3.734706563348566*^9, 3.734706750846304*^9}, {3.7347068028156757`*^9, 
   3.7347068685604153`*^9}, {3.734707158709874*^9, 3.73470715926882*^9}, {
   3.734707325798902*^9, 3.7347073521769257`*^9}, {3.734707450762155*^9, 
   3.7347074538648977`*^9}, {3.7347144844492693`*^9, 3.734714492710651*^9}, {
   3.734718622597126*^9, 3.734718632014868*^9}, 3.734778101449339*^9, {
   3.7370503343491573`*^9, 3.7370503956163845`*^9}, {3.7370513474485765`*^9, 
   3.7370513625453787`*^9}, {3.737051460786045*^9, 3.7370514620836616`*^9}, {
   3.7370522051554728`*^9, 3.737052269076511*^9}, 3.737052330125822*^9, 
   3.737116233002611*^9, {3.737116266697748*^9, 3.7371162699355783`*^9}, {
   3.73711655281527*^9, 3.7371166202543*^9}, 3.737116724849073*^9, {
   3.7371209631423807`*^9, 3.737120965708013*^9}, {3.7371209991353827`*^9, 
   3.737121002868743*^9}, {3.7371214308211803`*^9, 3.737121463155904*^9}, {
   3.737121521613064*^9, 3.737121528149315*^9}, 3.737125711520187*^9, {
   3.737133308727386*^9, 3.737133348730484*^9}, {3.737133794388606*^9, 
   3.7371338040344963`*^9}, {3.737154199790861*^9, 3.737154301859883*^9}, {
   3.7371543625381823`*^9, 3.737154429430232*^9}, 3.73720284704607*^9, {
   3.737202978902944*^9, 3.737202981774605*^9}, {3.73720305253566*^9, 
   3.7372030539844637`*^9}, {3.737203107121686*^9, 3.7372031075442467`*^9}, {
   3.737293785682557*^9, 3.7372938426179647`*^9}, {3.7382676795197835`*^9, 
   3.738267682725041*^9}, {3.773059586589902*^9, 3.7730596444548197`*^9}, {
   3.773060097345063*^9, 3.773060156840926*^9}, {3.773150818317817*^9, 
   3.7731508380700245`*^9}, {3.773325079426422*^9, 3.773325084302395*^9}, 
   3.773409692447755*^9, {3.773412850168477*^9, 3.773412851119933*^9}, {
   3.7735086183303576`*^9, 3.773508620211958*^9}, {3.773508652744008*^9, 
   3.773508658982335*^9}, {3.773508695785452*^9, 3.7735086963210154`*^9}, {
   3.773594003202606*^9, 3.773594057392866*^9}, {3.7735941496842318`*^9, 
   3.773594169640859*^9}, 3.7737614070583887`*^9, 3.773761439472045*^9, 
   3.7737614699336967`*^9, 3.77376153925541*^9, {3.773961582411668*^9, 
   3.7739615843165426`*^9}, {3.779980518088537*^9, 3.7799806282520905`*^9}, {
   3.7813955974188137`*^9, 3.7813956372690835`*^9}, {3.781395725803784*^9, 
   3.7813957295590086`*^9}, {3.7872619245450416`*^9, 3.7872619874272165`*^9}, 
   3.7872669318444767`*^9, {3.7886327639726667`*^9, 3.788632764941429*^9}, {
   3.865634833267557*^9, 3.8656348749128237`*^9}, {3.8658813122867274`*^9, 
   3.865881314677719*^9}, 3.8660523761929216`*^9},
 CellLabel->"In[14]:=",ExpressionUUID->"0e9adf6d-7411-453b-9f19-34d930e4d457"],

Cell[BoxData[
 FractionBox[
  RowBox[{
   RowBox[{"xAG", "[", "t", "]"}], " ", 
   RowBox[{"(", 
    RowBox[{"1", "-", 
     RowBox[{
      RowBox[{"(", 
       RowBox[{"cA", "+", "cG"}], ")"}], " ", 
      RowBox[{"(", 
       RowBox[{"q0", "+", 
        RowBox[{"q", " ", 
         RowBox[{"xAG", "[", "t", "]"}]}]}], ")"}]}], "+", 
     RowBox[{
      RowBox[{"(", 
       RowBox[{"e", "+", 
        RowBox[{"xAG", "[", "t", "]"}], "-", 
        RowBox[{"e", " ", 
         RowBox[{"xAG", "[", "t", "]"}]}]}], ")"}], " ", 
      RowBox[{"(", 
       RowBox[{"q0", "+", 
        RowBox[{"q", " ", 
         RowBox[{"xAG", "[", "t", "]"}]}]}], ")"}]}]}], ")"}]}], 
  RowBox[{"1", "-", 
   RowBox[{
    RowBox[{"(", 
     RowBox[{
      RowBox[{"-", "1"}], "+", "cA", "+", "cG"}], ")"}], " ", 
    RowBox[{"xAG", "[", "t", "]"}], " ", 
    RowBox[{"(", 
     RowBox[{"q0", "+", 
      RowBox[{"q", " ", 
       RowBox[{"xAG", "[", "t", "]"}]}]}], ")"}]}]}]]], "Output",
 CellChangeTimes->{
  3.7872619940319347`*^9, 3.787266938141857*^9, 3.788194409527565*^9, {
   3.7882837840119476`*^9, 3.788283798316741*^9}, 3.7882838885755587`*^9, 
   3.788286439537822*^9, 3.78830303447781*^9, 3.7883032758387117`*^9, 
   3.788352984972212*^9, {3.7886327528944464`*^9, 3.788632767910202*^9}, 
   3.788632900788018*^9, 3.7892492787903805`*^9, 3.790614147599027*^9, 
   3.7910514436297045`*^9, 3.8660523841059113`*^9},
 CellLabel->"Out[15]=",ExpressionUUID->"1af544d6-ae6f-4099-9ef6-d11585978aef"]
}, Open  ]]
}, Open  ]],

Cell[CellGroupData[{

Cell["Finding equilibrium", "Chapter",
 CellChangeTimes->{{3.728312929528275*^9, 3.728312952113284*^9}, {
  3.728313180884364*^9, 3.7283131842765093`*^9}, {3.8658738622762537`*^9, 
  3.8658738672428703`*^9}, {3.865873949994647*^9, 
  3.8658739562495227`*^9}},ExpressionUUID->"140f7701-8203-4986-b3cd-\
76515b8c255a"],

Cell[CellGroupData[{

Cell[BoxData[{
 RowBox[{
  RowBox[{"equil", "=", 
   RowBox[{"Solve", "[", 
    RowBox[{
     RowBox[{"{", 
      RowBox[{
       RowBox[{
        RowBox[{"xAG", "[", 
         RowBox[{"t", "+", "1"}], "]"}], "-", 
        RowBox[{"xAG", "[", "t", "]"}]}], "\[Equal]", "0"}], "}"}], ",", 
     RowBox[{"{", 
      RowBox[{"xAG", "[", "t", "]"}], "}"}]}], "]"}]}], 
  ";"}], "\[IndentingNewLine]", 
 RowBox[{"equilibrium", " ", "=", 
  RowBox[{"equil", "//", "FullSimplify"}]}], "\[IndentingNewLine]", 
 RowBox[{"equilibrium", "//", "MatrixForm"}]}], "Input",
 InitializationCell->True,
 CellChangeTimes->{{3.7283135649572906`*^9, 3.728313584881826*^9}, {
   3.728313976777204*^9, 3.7283140080080843`*^9}, {3.728906755338702*^9, 
   3.728906773868473*^9}, {3.730383017857237*^9, 3.730383037408513*^9}, {
   3.734714625035451*^9, 3.7347146412603188`*^9}, 3.735224018257588*^9, {
   3.7355547841904793`*^9, 3.7355547894219093`*^9}, {3.73555485567017*^9, 
   3.735554893871882*^9}, {3.73555498349641*^9, 3.735554990034256*^9}, {
   3.7355550340730762`*^9, 3.735555058394318*^9}, 3.736592991431025*^9, {
   3.736616170175563*^9, 3.736616216963615*^9}, {3.737052358371654*^9, 
   3.7370523756287174`*^9}, {3.737121823987234*^9, 3.7371218351797533`*^9}, {
   3.7730603518956385`*^9, 3.773060368722789*^9}, {3.7730650101367283`*^9, 
   3.77306501566844*^9}, 3.773412969161439*^9, {3.773508715169637*^9, 
   3.7735087161300697`*^9}, {3.773508756778434*^9, 3.77350878329356*^9}, {
   3.773509242973268*^9, 3.7735092467691193`*^9}, 3.773509581905734*^9, {
   3.7735946681384544`*^9, 3.773594723822011*^9}, {3.773595195695777*^9, 
   3.7735952011811132`*^9}, {3.773759388579207*^9, 3.7737593890120535`*^9}, 
   3.773759932271783*^9, {3.773759967513319*^9, 3.7737599729917116`*^9}, {
   3.773843036223667*^9, 3.7738430418122797`*^9}, {3.7799816922418566`*^9, 
   3.7799817436265182`*^9}, {3.7813956505690403`*^9, 3.781395692648992*^9}, {
   3.7872620326742268`*^9, 3.787262095295738*^9}, {3.865634883381688*^9, 
   3.8656348982591047`*^9}},
 CellLabel->"In[16]:=",ExpressionUUID->"bbcc7f81-e6f2-4c80-909e-c2a498b871be"],

Cell[BoxData[
 RowBox[{"{", 
  RowBox[{
   RowBox[{"{", 
    RowBox[{
     RowBox[{"xAG", "[", "t", "]"}], "\[Rule]", "0"}], "}"}], ",", 
   RowBox[{"{", 
    RowBox[{
     RowBox[{"xAG", "[", "t", "]"}], "\[Rule]", "1"}], "}"}], ",", 
   RowBox[{"{", 
    RowBox[{
     RowBox[{"xAG", "[", "t", "]"}], "\[Rule]", 
     RowBox[{"-", 
      FractionBox["q0", "q"]}]}], "}"}]}], "}"}]], "Output",
 CellChangeTimes->{{3.787262049756999*^9, 3.7872620980079184`*^9}, 
   3.7872669463244724`*^9, 3.787267698228275*^9, 3.788194418559471*^9, 
   3.788283892614565*^9, 3.7883031117354035`*^9, 3.788303285995401*^9, 
   3.7886327848791037`*^9, 3.7886329028505373`*^9, 3.789249281509188*^9, 
   3.790614150140232*^9, 3.7910514468645067`*^9, 3.8660524012376027`*^9},
 CellLabel->"Out[17]=",ExpressionUUID->"9fb6a522-bdd9-470c-937c-70775bef8c7c"],

Cell[BoxData[
 TagBox[
  RowBox[{"(", "\[NoBreak]", GridBox[{
     {
      RowBox[{
       RowBox[{"xAG", "[", "t", "]"}], "\[Rule]", "0"}]},
     {
      RowBox[{
       RowBox[{"xAG", "[", "t", "]"}], "\[Rule]", "1"}]},
     {
      RowBox[{
       RowBox[{"xAG", "[", "t", "]"}], "\[Rule]", 
       RowBox[{"-", 
        FractionBox["q0", "q"]}]}]}
    },
    GridBoxAlignment->{"Columns" -> {{Center}}, "Rows" -> {{Baseline}}},
    GridBoxSpacings->{"Columns" -> {
        Offset[0.27999999999999997`], {
         Offset[0.7]}, 
        Offset[0.27999999999999997`]}, "Rows" -> {
        Offset[0.2], {
         Offset[0.4]}, 
        Offset[0.2]}}], "\[NoBreak]", ")"}],
  Function[BoxForm`e$, 
   MatrixForm[BoxForm`e$]]]], "Output",
 CellChangeTimes->{{3.787262049756999*^9, 3.7872620980079184`*^9}, 
   3.7872669463244724`*^9, 3.787267698228275*^9, 3.788194418559471*^9, 
   3.788283892614565*^9, 3.7883031117354035`*^9, 3.788303285995401*^9, 
   3.7886327848791037`*^9, 3.7886329028505373`*^9, 3.789249281509188*^9, 
   3.790614150140232*^9, 3.7910514468645067`*^9, 3.8660524012532206`*^9},
 CellLabel->
  "Out[18]//MatrixForm=",ExpressionUUID->"a3fce74b-a237-4784-93a6-\
4bd3eb966b4d"]
}, Open  ]],

Cell[CellGroupData[{

Cell["Condition for existence", "Subsection",
 CellChangeTimes->{{3.773515610121995*^9, 3.7735156309433436`*^9}, {
  3.773516088554265*^9, 3.7735160909229345`*^9}, {3.7872621997337637`*^9, 
  3.7872622003524613`*^9}, {3.787264597353944*^9, 
  3.787264600865723*^9}},ExpressionUUID->"6064d937-5f3e-48e1-9f3a-\
50dcb213ef76"],

Cell[CellGroupData[{

Cell[BoxData[{
 RowBox[{"xAG1", "=", 
  RowBox[{
   RowBox[{"xAG", "[", "t", "]"}], "/.", 
   RowBox[{"equilibrium", "[", 
    RowBox[{"[", "1", "]"}], "]"}]}]}], "\[IndentingNewLine]", 
 RowBox[{"xAG2", "=", 
  RowBox[{
   RowBox[{"xAG", "[", "t", "]"}], "/.", 
   RowBox[{"equilibrium", "[", 
    RowBox[{"[", "2", "]"}], "]"}]}]}], "\[IndentingNewLine]", 
 RowBox[{"xAG3", "=", 
  RowBox[{
   RowBox[{"xAG", "[", "t", "]"}], "/.", 
   RowBox[{"equilibrium", "[", 
    RowBox[{"[", "3", "]"}], "]"}]}]}]}], "Input",
 InitializationCell->True,
 CellChangeTimes->{{3.7735096228443165`*^9, 3.7735096466786127`*^9}, {
  3.7735097595070553`*^9, 3.7735097730388885`*^9}, {3.7735100323897285`*^9, 
  3.773510047963105*^9}, {3.773510148050597*^9, 3.773510151385682*^9}, {
  3.7735101846029005`*^9, 3.7735102532175136`*^9}, {3.773510293956628*^9, 
  3.773510429211126*^9}, {3.7735104665313787`*^9, 3.77351048154126*^9}, {
  3.773510516619504*^9, 3.773510565930709*^9}, {3.7735106009471188`*^9, 
  3.773510607529525*^9}, {3.773515934046226*^9, 3.7735160686544533`*^9}, {
  3.7735161887724075`*^9, 3.7735161912757177`*^9}, {3.773516800140579*^9, 
  3.7735168016116495`*^9}, {3.7872622244194117`*^9, 3.787262275201851*^9}, {
  3.787262323411933*^9, 3.787262332099337*^9}, {3.7872624333980103`*^9, 
  3.7872625153124504`*^9}, {3.8656349291496105`*^9, 3.8656349422789*^9}},
 CellLabel->"In[19]:=",ExpressionUUID->"198a54b0-3456-4918-9e80-6b5c90cbd3d1"],

Cell[BoxData["0"], "Output",
 CellChangeTimes->{
  3.7735158007096043`*^9, 3.7735159714123564`*^9, 3.7872622783086977`*^9, {
   3.7872623328016925`*^9, 3.787262339280369*^9}, {3.7872624584599776`*^9, 
   3.787262515921821*^9}, 3.78726772640455*^9, 3.7881944673915973`*^9, 
   3.788283905587801*^9, 3.788303131114953*^9, 3.7883032898872666`*^9, 
   3.866052424181097*^9},
 CellLabel->"Out[19]=",ExpressionUUID->"2f52ec14-a567-4f89-81f4-851511fcc38c"],

Cell[BoxData["1"], "Output",
 CellChangeTimes->{
  3.7735158007096043`*^9, 3.7735159714123564`*^9, 3.7872622783086977`*^9, {
   3.7872623328016925`*^9, 3.787262339280369*^9}, {3.7872624584599776`*^9, 
   3.787262515921821*^9}, 3.78726772640455*^9, 3.7881944673915973`*^9, 
   3.788283905587801*^9, 3.788303131114953*^9, 3.7883032898872666`*^9, 
   3.866052424181097*^9},
 CellLabel->"Out[20]=",ExpressionUUID->"12e7fb29-7b3a-4812-bf45-ad75b707d495"],

Cell[BoxData[
 RowBox[{"-", 
  FractionBox["q0", "q"]}]], "Output",
 CellChangeTimes->{
  3.7735158007096043`*^9, 3.7735159714123564`*^9, 3.7872622783086977`*^9, {
   3.7872623328016925`*^9, 3.787262339280369*^9}, {3.7872624584599776`*^9, 
   3.787262515921821*^9}, 3.78726772640455*^9, 3.7881944673915973`*^9, 
   3.788283905587801*^9, 3.788303131114953*^9, 3.7883032898872666`*^9, 
   3.8660524241967444`*^9},
 CellLabel->"Out[21]=",ExpressionUUID->"404d8bf5-8647-4691-ab59-64064312a7ee"]
}, Open  ]],

Cell[CellGroupData[{

Cell[BoxData[
 RowBox[{"Reduce", "[", 
  RowBox[{
   RowBox[{"{", " ", 
    RowBox[{
     RowBox[{"0", "\[LessEqual]", "xAG3", "\[LessEqual]", "1"}], ",", 
     "\[IndentingNewLine]", 
     RowBox[{"0", "<=", " ", "e", "\[LessEqual]", " ", "1"}], ",", 
     "\[IndentingNewLine]", 
     RowBox[{"0", "<=", " ", "L", "\[LessEqual]", " ", "1"}], ",", 
     "\[IndentingNewLine]", 
     RowBox[{"0", "<=", " ", "cG", "<", " ", 
      RowBox[{"1", "/", "2"}]}], ",", "\[IndentingNewLine]", 
     RowBox[{"0", "<=", "cA", "<", " ", 
      RowBox[{"1", "/", "2"}]}], ",", "\[IndentingNewLine]", 
     RowBox[{"0", "\[LessEqual]", " ", "q", "\[LessEqual]", " ", 
      RowBox[{"1", "/", "2"}]}], ",", "\[IndentingNewLine]", 
     RowBox[{"0", "\[LessEqual]", " ", "q0", "\[LessEqual]", " ", 
      RowBox[{"1", "/", "2"}]}]}], "}"}], ",", 
   RowBox[{"{", "q", "}"}]}], "]"}]], "Input",
 InitializationCell->True,
 CellChangeTimes->{
  3.7735101113247547`*^9, 3.7735101639570837`*^9, 3.773510214183839*^9, {
   3.7735156653244514`*^9, 3.7735156795793524`*^9}, {3.7735161087812047`*^9, 
   3.773516124075326*^9}, 3.787263815826651*^9, {3.787263866628933*^9, 
   3.7872638841180816`*^9}, {3.7872639270031147`*^9, 
   3.7872639424098034`*^9}, {3.7872639811707354`*^9, 3.7872639833145103`*^9}, 
   3.787264114690207*^9, {3.7872643147872295`*^9, 3.7872643244512587`*^9}, {
   3.7881868546529303`*^9, 3.788186859559248*^9}, 3.7882835294332423`*^9, {
   3.8656349480315185`*^9, 3.8656349883749456`*^9}},
 CellLabel->"In[22]:=",ExpressionUUID->"ef3ccfa2-405c-4b5c-b3e1-a64847c2b8fc"],

Cell[BoxData[
 RowBox[{
  RowBox[{"0", "\[LessEqual]", "e", "\[LessEqual]", "1"}], "&&", 
  RowBox[{"0", "\[LessEqual]", "L", "\[LessEqual]", "1"}], "&&", 
  RowBox[{"0", "\[LessEqual]", "cG", "<", 
   FractionBox["1", "2"]}], "&&", 
  RowBox[{"0", "\[LessEqual]", "cA", "<", 
   FractionBox["1", "2"]}], "&&", 
  RowBox[{"q0", "\[Equal]", "0"}], "&&", 
  RowBox[{"0", "<", "q", "\[LessEqual]", 
   FractionBox["1", "2"]}]}]], "Output",
 CellChangeTimes->{
  3.7872638950084143`*^9, {3.7872639281367483`*^9, 3.7872639449495587`*^9}, 
   3.7872639853164654`*^9, 3.7872641154036393`*^9, 3.7872643275766773`*^9, 
   3.7872677378879676`*^9, 3.788194473455223*^9, 3.78828390989674*^9, 
   3.7883032929781933`*^9, 3.866052456067213*^9},
 CellLabel->"Out[22]=",ExpressionUUID->"d56fc088-4474-406a-9a69-8b3412901768"]
}, Open  ]]
}, Open  ]]
}, Open  ]],

Cell[CellGroupData[{

Cell["Stability", "Chapter",
 CellChangeTimes->{{3.728312929528275*^9, 3.728312952113284*^9}, {
  3.728313180884364*^9, 3.7283131842765093`*^9}, {3.8658738622762537`*^9, 
  3.8658738672428703`*^9}, {3.865873949994647*^9, 
  3.865873974492553*^9}},ExpressionUUID->"83015516-fa78-4c1a-9ef0-\
030889349c88"],

Cell[TextData[{
 StyleBox["Step 1)",
  FontWeight->"Bold"],
 " -Setting Jacobian matrix "
}], "Text",
 CellChangeTimes->{{3.727036140733986*^9, 3.727036185556098*^9}, {
   3.727036218455007*^9, 3.72703622770404*^9}, {3.727036296874855*^9, 
   3.7270364011457233`*^9}, {3.7283137278442802`*^9, 3.728313779951087*^9}, {
   3.7303874719606624`*^9, 3.7303875140867662`*^9}, {3.7303910314945602`*^9, 
   3.730391113808903*^9}, {3.730391415437874*^9, 3.730391576659723*^9}, 
   3.7303927128986998`*^9, {3.7303928575706315`*^9, 3.73039292722952*^9}, {
   3.7303929680294*^9, 3.73039314872542*^9}, {3.730393207428381*^9, 
   3.7303932286358204`*^9}, {3.730403954877495*^9, 3.7304039560456057`*^9}, {
   3.7304119306816173`*^9, 3.730411945486012*^9}, {3.733486815304538*^9, 
   3.7334868345457077`*^9}, 
   3.7365961430215282`*^9},ExpressionUUID->"3dec8a4a-40b4-4739-b9db-\
6cbe662e51bf"],

Cell[CellGroupData[{

Cell[BoxData[{
 RowBox[{
  RowBox[{"Jac", "=", 
   RowBox[{"D", "[", 
    RowBox[{
     RowBox[{"xAG", "[", 
      RowBox[{"t", "+", "1"}], "]"}], ",", 
     RowBox[{"{", 
      RowBox[{"xAG", "[", "t", "]"}], "}"}]}], "]"}]}], 
  ";"}], "\[IndentingNewLine]", 
 RowBox[{"J", "=", 
  RowBox[{"Jac", "//", "FullSimplify"}]}], "\[IndentingNewLine]", 
 RowBox[{
  RowBox[{"J", "//", "MatrixForm"}], ";"}]}], "Input",
 InitializationCell->True,
 CellChangeTimes->{{3.779983972438825*^9, 3.7799839775280294`*^9}, {
   3.77998681886473*^9, 3.779986846497507*^9}, {3.779989998925156*^9, 
   3.7799900323012047`*^9}, 3.77999028883471*^9, {3.7799909427327933`*^9, 
   3.7799909639654837`*^9}, 3.779991117671892*^9, {3.787264656498972*^9, 
   3.7872646896972084`*^9}, 3.7872647262442703`*^9, 3.7872650698433456`*^9, {
   3.7872677675930853`*^9, 3.7872677726471148`*^9}, {3.7883033521209297`*^9, 
   3.7883033588875456`*^9}, {3.8656350123742037`*^9, 3.865635015312675*^9}},
 CellLabel->"In[23]:=",ExpressionUUID->"92a97142-042d-41c5-ac01-5c84e0547fa5"],

Cell[BoxData[
 FractionBox[
  RowBox[{"1", "-", 
   RowBox[{
    RowBox[{"(", 
     RowBox[{"cA", "+", "cG", "-", "e"}], ")"}], " ", "q0"}], "+", 
   RowBox[{
    RowBox[{"xAG", "[", "t", "]"}], " ", 
    RowBox[{"(", 
     RowBox[{
      RowBox[{
       RowBox[{"-", "2"}], " ", 
       RowBox[{"(", 
        RowBox[{"cA", "+", "cG", "-", "e"}], ")"}], " ", "q"}], "-", 
      RowBox[{"2", " ", 
       RowBox[{"(", 
        RowBox[{
         RowBox[{"-", "1"}], "+", "e"}], ")"}], " ", "q0"}], "+", 
      RowBox[{
       RowBox[{"xAG", "[", "t", "]"}], " ", 
       RowBox[{"(", 
        RowBox[{
         RowBox[{
          RowBox[{"(", 
           RowBox[{"2", "+", "cA", "+", "cG", "-", 
            RowBox[{"3", " ", "e"}]}], ")"}], " ", "q"}], "+", 
         RowBox[{
          RowBox[{"(", 
           RowBox[{
            RowBox[{"-", "1"}], "+", "cA", "+", "cG"}], ")"}], " ", 
          RowBox[{"(", 
           RowBox[{
            RowBox[{"-", "1"}], "+", "e"}], ")"}], " ", 
          SuperscriptBox["q0", "2"]}], "+", 
         RowBox[{
          RowBox[{"(", 
           RowBox[{
            RowBox[{"-", "1"}], "+", "cA", "+", "cG"}], ")"}], " ", 
          RowBox[{"(", 
           RowBox[{
            RowBox[{"-", "1"}], "+", "e"}], ")"}], " ", "q", " ", 
          RowBox[{"xAG", "[", "t", "]"}], " ", 
          RowBox[{"(", 
           RowBox[{
            RowBox[{"2", " ", "q0"}], "+", 
            RowBox[{"q", " ", 
             RowBox[{"xAG", "[", "t", "]"}]}]}], ")"}]}]}], ")"}]}]}], 
     ")"}]}]}], 
  SuperscriptBox[
   RowBox[{"(", 
    RowBox[{
     RowBox[{"-", "1"}], "+", 
     RowBox[{
      RowBox[{"(", 
       RowBox[{
        RowBox[{"-", "1"}], "+", "cA", "+", "cG"}], ")"}], " ", 
      RowBox[{"xAG", "[", "t", "]"}], " ", 
      RowBox[{"(", 
       RowBox[{"q0", "+", 
        RowBox[{"q", " ", 
         RowBox[{"xAG", "[", "t", "]"}]}]}], ")"}]}]}], ")"}], 
   "2"]]], "Output",
 CellChangeTimes->{{3.787264705487877*^9, 3.7872647271553726`*^9}, 
   3.7872650707229643`*^9, {3.7872677520849266`*^9, 3.7872677785541525`*^9}, 
   3.788194492425349*^9, 3.788283930840468*^9, 3.788303307703455*^9, 
   3.7883033728938117`*^9, 3.788632794410508*^9, 3.788632908381836*^9, 
   3.866052654710925*^9},
 CellLabel->"Out[24]=",ExpressionUUID->"714a2030-57ef-4c43-9161-76f62182926c"]
}, Open  ]],

Cell[CellGroupData[{

Cell["1 JACOBIAN at  {xAG[t]\[Rule]0}", "Subsubsection",
 CellChangeTimes->{{3.7737632926696725`*^9, 3.773763313757275*^9}, {
   3.7737633944516053`*^9, 3.7737634115389595`*^9}, {3.7739326799133806`*^9, 
   3.773932680154072*^9}, 3.774396890915924*^9, {3.865635021144456*^9, 
   3.86563502161362*^9}},
 FontWeight->"Bold",
 FontVariations->{
 "Underline"->True},ExpressionUUID->"aecd50db-8fbb-47bd-8be4-8b6db5e857c7"],

Cell[CellGroupData[{

Cell[BoxData[{
 RowBox[{"equilibrium", "[", 
  RowBox[{"[", "1", "]"}], "]"}], "\[IndentingNewLine]", 
 RowBox[{"J1", "=", 
  RowBox[{
   RowBox[{"J", "/.", 
    RowBox[{"equilibrium", "[", 
     RowBox[{"[", "1", "]"}], "]"}]}], "//", "FullSimplify"}]}]}], "Input",
 InitializationCell->True,
 CellChangeTimes->{
  3.7734888821928663`*^9, {3.773952842230029*^9, 3.7739528427665987`*^9}, {
   3.773952903635809*^9, 3.7739529096676493`*^9}, {3.7740917614172783`*^9, 
   3.7740917707843294`*^9}, 3.7740928803664722`*^9},
 CellLabel->"In[28]:=",ExpressionUUID->"1d9a1709-e617-49bf-884e-ff2aba31d105"],

Cell[BoxData[
 RowBox[{"{", 
  RowBox[{
   RowBox[{"xAG", "[", "t", "]"}], "\[Rule]", "0"}], "}"}]], "Output",
 CellChangeTimes->{3.7740918843401365`*^9, 3.774092881628559*^9, 
  3.774093011621146*^9, 3.7743966143913198`*^9, 3.774396722038007*^9, 
  3.7744474380839124`*^9, 3.774453738668231*^9, 3.774454238381096*^9, 
  3.7744572725829287`*^9, 3.7744573454943237`*^9, 3.774457635108409*^9, 
  3.7744577991490664`*^9, 3.7745384200290084`*^9, 3.7745389627102537`*^9, 
  3.774539520068318*^9, 3.774539704105692*^9, 3.7745400483978043`*^9, 
  3.7745403013747625`*^9, 3.7872649766804*^9, 3.7872678010103493`*^9, 
  3.788194513553445*^9, 3.7882839549166822`*^9, 3.7883033753168077`*^9, 
  3.7886329115068645`*^9, 3.7886329628982477`*^9, 3.866052678361137*^9},
 CellLabel->"Out[28]=",ExpressionUUID->"685f4c64-a8f7-4626-9bb1-88cbf5c063a3"],

Cell[BoxData[
 RowBox[{"1", "-", 
  RowBox[{
   RowBox[{"(", 
    RowBox[{"cA", "+", "cG", "-", "e"}], ")"}], " ", "q0"}]}]], "Output",
 CellChangeTimes->{3.7740918843401365`*^9, 3.774092881628559*^9, 
  3.774093011621146*^9, 3.7743966143913198`*^9, 3.774396722038007*^9, 
  3.7744474380839124`*^9, 3.774453738668231*^9, 3.774454238381096*^9, 
  3.7744572725829287`*^9, 3.7744573454943237`*^9, 3.774457635108409*^9, 
  3.7744577991490664`*^9, 3.7745384200290084`*^9, 3.7745389627102537`*^9, 
  3.774539520068318*^9, 3.774539704105692*^9, 3.7745400483978043`*^9, 
  3.7745403013747625`*^9, 3.7872649766804*^9, 3.7872678010103493`*^9, 
  3.788194513553445*^9, 3.7882839549166822`*^9, 3.7883033753168077`*^9, 
  3.7886329115068645`*^9, 3.7886329628982477`*^9, 3.866052678361137*^9},
 CellLabel->"Out[29]=",ExpressionUUID->"3a1f4c7b-276e-4068-b57f-ba04cd2ac69c"]
}, Open  ]],

Cell[CellGroupData[{

Cell[BoxData[
 RowBox[{
  RowBox[{"Reduce", "[", 
   RowBox[{
    RowBox[{"{", " ", 
     RowBox[{
      RowBox[{
       RowBox[{"-", "1"}], "<", "J1", "<", "1"}], ",", "\[IndentingNewLine]", 
      RowBox[{"0", "<=", " ", "e", "\[LessEqual]", " ", "1"}], ",", 
      "\[IndentingNewLine]", 
      RowBox[{"(*", 
       RowBox[{
        RowBox[{"0", "<=", " ", "L", "\[LessEqual]", " ", "1"}], ","}], 
       "*)"}], "\[IndentingNewLine]", 
      RowBox[{"0", "<=", " ", "cG", "<", " ", 
       RowBox[{"1", "/", "2"}]}], ",", "\[IndentingNewLine]", 
      RowBox[{"0", "<=", "cA", "<", " ", 
       RowBox[{"1", "/", "2"}]}], ",", "\[IndentingNewLine]", 
      RowBox[{"(*", 
       RowBox[{
        RowBox[{"0", "\[LessEqual]", " ", "q", "\[LessEqual]", " ", 
         RowBox[{"1", "/", "2"}]}], ","}], "*)"}], "\[IndentingNewLine]", 
      RowBox[{"0", "\[LessEqual]", " ", "q0", "\[LessEqual]", " ", 
       RowBox[{"1", "/", "2"}]}]}], "}"}], ",", 
    RowBox[{"{", "e", "}"}]}], "]"}], "//", "FullSimplify"}]], "Input",
 InitializationCell->True,
 CellChangeTimes->{
  3.7734888821928663`*^9, {3.7739613598365746`*^9, 3.7739614069437437`*^9}, {
   3.774962831923233*^9, 3.7749628384557533`*^9}, {3.77496455012574*^9, 
   3.7749645568677874`*^9}, {3.775058592242185*^9, 3.7750585961317835`*^9}, {
   3.787265036355172*^9, 3.787265046706994*^9}, {3.7872678544434032`*^9, 
   3.787267869834107*^9}, {3.7881868772938776`*^9, 3.7881868815595694`*^9}, {
   3.7881945524946823`*^9, 3.7881945783715544`*^9}, 3.7881947239926357`*^9, 
   3.7882835416369495`*^9, 3.7882835844945374`*^9, {3.7882839981343307`*^9, 
   3.78828400198604*^9}, 3.7886329193975587`*^9, {3.8656350419622307`*^9, 
   3.865635046994606*^9}},
 CellLabel->"In[30]:=",ExpressionUUID->"7a0e1365-04a1-4dd1-9ec3-530a29239c5f"],

Cell[BoxData[
 RowBox[{
  RowBox[{"0", "<", "q0", "\[LessEqual]", 
   FractionBox["1", "2"]}], "&&", 
  RowBox[{
   RowBox[{"2", " ", "cA"}], "<", "1"}], "&&", 
  RowBox[{"e", "\[GreaterEqual]", "0"}], "&&", 
  RowBox[{"(", 
   RowBox[{
    RowBox[{"(", 
     RowBox[{
      RowBox[{"cG", "\[Equal]", "0"}], "&&", 
      RowBox[{"cA", ">", "0"}], "&&", 
      RowBox[{"e", "<", "cA"}]}], ")"}], "||", 
    RowBox[{"(", 
     RowBox[{
      RowBox[{"cG", ">", "0"}], "&&", 
      RowBox[{
       RowBox[{"2", " ", "cG"}], "<", "1"}], "&&", 
      RowBox[{"e", "<", 
       RowBox[{"cA", "+", "cG"}]}], "&&", 
      RowBox[{"cA", "\[GreaterEqual]", "0"}]}], ")"}]}], ")"}]}]], "Output",
 CellChangeTimes->{3.7881947248526106`*^9, 3.788283963908717*^9, 
  3.7882840166047072`*^9, 3.788303378968698*^9, 3.788632964726388*^9, 
  3.8660527034224296`*^9},
 CellLabel->"Out[30]=",ExpressionUUID->"8831a6c0-1827-42ea-ac91-cd5658f7b75a"]
}, Open  ]],

Cell[CellGroupData[{

Cell[BoxData[
 RowBox[{
  RowBox[{"Reduce", "[", 
   RowBox[{
    RowBox[{"{", " ", 
     RowBox[{
      RowBox[{
       RowBox[{"-", "1"}], "<", "J1", "<", "1"}], ",", "\[IndentingNewLine]", 
      RowBox[{"0", "<=", " ", "e", "\[LessEqual]", " ", "1"}], ",", 
      "\[IndentingNewLine]", 
      RowBox[{"(*", 
       RowBox[{
        RowBox[{"0", "<=", " ", "L", "\[LessEqual]", " ", "1"}], ","}], 
       "*)"}], "\[IndentingNewLine]", 
      RowBox[{"0", "<=", " ", "cG", "<", " ", 
       RowBox[{"1", "/", "2"}]}], ",", "\[IndentingNewLine]", 
      RowBox[{"0", "<=", "cA", "<", " ", 
       RowBox[{"1", "/", "2"}]}], ",", "\[IndentingNewLine]", 
      RowBox[{"(*", 
       RowBox[{
        RowBox[{"0", "\[LessEqual]", " ", "q", "\[LessEqual]", " ", 
         RowBox[{"1", "/", "2"}]}], ","}], "*)"}], "\[IndentingNewLine]", 
      RowBox[{"0", "\[LessEqual]", " ", "q0", "\[LessEqual]", " ", 
       RowBox[{"1", "/", "2"}]}]}], "}"}], ",", 
    RowBox[{"{", "cG", "}"}]}], "]"}], "//", "FullSimplify"}]], "Input",
 InitializationCell->True,
 CellChangeTimes->{
  3.7734888821928663`*^9, {3.7739613598365746`*^9, 3.7739614069437437`*^9}, {
   3.774962831923233*^9, 3.7749628384557533`*^9}, {3.77496455012574*^9, 
   3.7749645568677874`*^9}, {3.775058592242185*^9, 3.7750585961317835`*^9}, {
   3.787265036355172*^9, 3.787265046706994*^9}, {3.7872678544434032`*^9, 
   3.787267869834107*^9}, {3.7881868772938776`*^9, 3.7881868815595694`*^9}, {
   3.7881945524946823`*^9, 3.7881945783715544`*^9}, 3.7881947239926357`*^9, {
   3.788194864866074*^9, 3.7881948655536284`*^9}, 3.7882835447906227`*^9, 
   3.7886329218038325`*^9, {3.8656350549394245`*^9, 3.86563506408287*^9}},
 CellLabel->"In[31]:=",ExpressionUUID->"83ec9ebd-6780-4f0b-b2b5-fa5f769aff8e"],

Cell[BoxData[
 RowBox[{
  RowBox[{"0", "<", "q0", "\[LessEqual]", 
   FractionBox["1", "2"]}], "&&", 
  RowBox[{
   RowBox[{"2", " ", "cG"}], "<", "1"}], "&&", 
  RowBox[{"(", 
   RowBox[{
    RowBox[{"(", 
     RowBox[{
      RowBox[{
       RowBox[{"2", " ", "e"}], "<", "1"}], "&&", 
      RowBox[{"e", "\[GreaterEqual]", "0"}], "&&", 
      RowBox[{"(", 
       RowBox[{
        RowBox[{"(", 
         RowBox[{
          RowBox[{"cA", "\[Equal]", "e"}], "&&", 
          RowBox[{"cG", ">", "0"}]}], ")"}], "||", 
        RowBox[{"(", 
         RowBox[{
          RowBox[{
           RowBox[{"cA", "+", "cG"}], ">", "e"}], "&&", 
          RowBox[{"cA", "<", "e"}], "&&", 
          RowBox[{"cA", "\[GreaterEqual]", "0"}]}], ")"}], "||", 
        RowBox[{"(", 
         RowBox[{
          RowBox[{
           RowBox[{"2", " ", "cA"}], "<", "1"}], "&&", 
          RowBox[{"e", "<", "cA"}], "&&", 
          RowBox[{"cG", "\[GreaterEqual]", "0"}]}], ")"}]}], ")"}]}], ")"}], "||", 
    RowBox[{"(", 
     RowBox[{
      RowBox[{
       RowBox[{
        FractionBox["1", "2"], "+", "cA"}], ">", "e"}], "&&", 
      RowBox[{
       RowBox[{"cA", "+", "cG"}], ">", "e"}], "&&", 
      RowBox[{
       RowBox[{"2", " ", "cA"}], "<", "1"}], "&&", 
      RowBox[{
       RowBox[{"2", " ", "e"}], "\[GreaterEqual]", "1"}]}], ")"}]}], 
   ")"}]}]], "Output",
 CellChangeTimes->{3.788194890886259*^9, 3.7882839901538277`*^9, 
  3.7882840229796443`*^9, 3.7883033810722685`*^9, 3.788632967538909*^9, 
  3.86605271489764*^9},
 CellLabel->"Out[31]=",ExpressionUUID->"596d53c2-aa82-4be2-8ab6-37cb7ad55bcd"]
}, Open  ]],

Cell[CellGroupData[{

Cell[BoxData[
 RowBox[{
  RowBox[{"Reduce", "[", 
   RowBox[{
    RowBox[{"{", " ", 
     RowBox[{
      RowBox[{
       RowBox[{"-", "1"}], "<", "J1", "<", "1"}], ",", "\[IndentingNewLine]", 
      RowBox[{"0", "<=", " ", "e", "\[LessEqual]", " ", "1"}], ",", 
      "\[IndentingNewLine]", 
      RowBox[{"(*", 
       RowBox[{
        RowBox[{"0", "<=", " ", "L", "\[LessEqual]", " ", "1"}], ","}], 
       "*)"}], "\[IndentingNewLine]", 
      RowBox[{"0", "<=", " ", "cG", "<", " ", 
       RowBox[{"1", "/", "2"}]}], ",", "\[IndentingNewLine]", 
      RowBox[{"0", "<=", "cA", "<", " ", 
       RowBox[{"1", "/", "2"}]}], ",", "\[IndentingNewLine]", 
      RowBox[{"(*", 
       RowBox[{
        RowBox[{"0", "\[LessEqual]", " ", "q", "\[LessEqual]", " ", 
         RowBox[{"1", "/", "2"}]}], ","}], "*)"}], "\[IndentingNewLine]", 
      RowBox[{"0", "\[LessEqual]", " ", "q0", "\[LessEqual]", " ", 
       RowBox[{"1", "/", "2"}]}]}], "}"}], ",", 
    RowBox[{"{", "cA", "}"}]}], "]"}], "//", "FullSimplify"}]], "Input",
 InitializationCell->True,
 CellChangeTimes->{
  3.7734888821928663`*^9, {3.7739613598365746`*^9, 3.7739614069437437`*^9}, {
   3.774962831923233*^9, 3.7749628384557533`*^9}, {3.77496455012574*^9, 
   3.7749645568677874`*^9}, {3.775058592242185*^9, 3.7750585961317835`*^9}, {
   3.787265036355172*^9, 3.787265046706994*^9}, {3.7872678544434032`*^9, 
   3.787267869834107*^9}, {3.7881868772938776`*^9, 3.7881868815595694`*^9}, {
   3.7881945524946823`*^9, 3.7881945783715544`*^9}, 3.7881947239926357`*^9, {
   3.7881948764771333`*^9, 3.7881948770865602`*^9}, 3.7882835484812174`*^9, 
   3.7886329249132395`*^9, {3.8656350735433717`*^9, 3.8656350809422393`*^9}},
 CellLabel->"In[32]:=",ExpressionUUID->"77aadc10-7c30-4676-a93e-33ee67db29e1"],

Cell[BoxData[
 RowBox[{
  RowBox[{"0", "<", "q0", "\[LessEqual]", 
   FractionBox["1", "2"]}], "&&", 
  RowBox[{
   RowBox[{"2", " ", "cA"}], "<", "1"}], "&&", 
  RowBox[{"(", 
   RowBox[{
    RowBox[{"(", 
     RowBox[{
      RowBox[{
       RowBox[{"2", " ", "e"}], "<", "1"}], "&&", 
      RowBox[{"e", "\[GreaterEqual]", "0"}], "&&", 
      RowBox[{"(", 
       RowBox[{
        RowBox[{"(", 
         RowBox[{
          RowBox[{"cG", "\[Equal]", "e"}], "&&", 
          RowBox[{"cA", ">", "0"}]}], ")"}], "||", 
        RowBox[{"(", 
         RowBox[{
          RowBox[{
           RowBox[{"cA", "+", "cG"}], ">", "e"}], "&&", 
          RowBox[{"cG", "<", "e"}], "&&", 
          RowBox[{"cG", "\[GreaterEqual]", "0"}]}], ")"}], "||", 
        RowBox[{"(", 
         RowBox[{
          RowBox[{
           RowBox[{"2", " ", "cG"}], "<", "1"}], "&&", 
          RowBox[{"e", "<", "cG"}], "&&", 
          RowBox[{"cA", "\[GreaterEqual]", "0"}]}], ")"}]}], ")"}]}], ")"}], "||", 
    RowBox[{"(", 
     RowBox[{
      RowBox[{
       RowBox[{
        FractionBox["1", "2"], "+", "cG"}], ">", "e"}], "&&", 
      RowBox[{
       RowBox[{"cA", "+", "cG"}], ">", "e"}], "&&", 
      RowBox[{
       RowBox[{"2", " ", "cG"}], "<", "1"}], "&&", 
      RowBox[{
       RowBox[{"2", " ", "e"}], "\[GreaterEqual]", "1"}]}], ")"}]}], 
   ")"}]}]], "Output",
 CellChangeTimes->{3.788194893792736*^9, 3.788284027570342*^9, 
  3.788303383347927*^9, 3.788632969742052*^9, 3.8660527197303667`*^9},
 CellLabel->"Out[32]=",ExpressionUUID->"c445f163-c4c2-482e-905a-8fbd1528875b"]
}, Open  ]],

Cell[CellGroupData[{

Cell[BoxData[
 RowBox[{
  RowBox[{"Reduce", "[", 
   RowBox[{
    RowBox[{"{", " ", 
     RowBox[{
      RowBox[{
       RowBox[{"-", "1"}], "<", "J1", "<", "1"}], ",", "\[IndentingNewLine]", 
      RowBox[{"0", "<=", " ", "e", "\[LessEqual]", " ", "1"}], ",", 
      "\[IndentingNewLine]", 
      RowBox[{"(*", 
       RowBox[{
        RowBox[{"0", "<=", " ", "L", "\[LessEqual]", " ", "1"}], ","}], 
       "*)"}], "\[IndentingNewLine]", 
      RowBox[{"0", "<=", " ", "cG", "<", " ", 
       RowBox[{"1", "/", "2"}]}], ",", "\[IndentingNewLine]", 
      RowBox[{"0", "<=", "cA", "<", " ", 
       RowBox[{"1", "/", "2"}]}], ",", "\[IndentingNewLine]", 
      RowBox[{"(*", 
       RowBox[{
        RowBox[{"0", "\[LessEqual]", " ", "q", "\[LessEqual]", " ", 
         RowBox[{"1", "/", "2"}]}], ","}], "*)"}], "\[IndentingNewLine]", 
      RowBox[{"0", "\[LessEqual]", " ", "q0", "\[LessEqual]", " ", 
       RowBox[{"1", "/", "2"}]}]}], "}"}], ",", 
    RowBox[{"{", "q0", "}"}]}], "]"}], "//", "FullSimplify"}]], "Input",
 InitializationCell->True,
 CellChangeTimes->{
  3.7734888821928663`*^9, {3.7739613598365746`*^9, 3.7739614069437437`*^9}, {
   3.774962831923233*^9, 3.7749628384557533`*^9}, {3.77496455012574*^9, 
   3.7749645568677874`*^9}, {3.775058592242185*^9, 3.7750585961317835`*^9}, {
   3.787265036355172*^9, 3.787265046706994*^9}, {3.7872678544434032`*^9, 
   3.787267869834107*^9}, {3.7881868772938776`*^9, 3.7881868815595694`*^9}, {
   3.7881945524946823`*^9, 3.7881945783715544`*^9}, 3.7881947239926357`*^9, {
   3.7881948866671743`*^9, 3.7881948874172306`*^9}, 3.78828355204099*^9, 
   3.7886329270538864`*^9, {3.865635085631342*^9, 3.865635093542351*^9}},
 CellLabel->"In[33]:=",ExpressionUUID->"e33344fc-f377-4004-8235-0b47f88bd749"],

Cell[BoxData[
 RowBox[{
  RowBox[{"0", "<", "q0", "\[LessEqual]", 
   FractionBox["1", "2"]}], "&&", 
  RowBox[{
   RowBox[{"2", " ", "cA"}], "<", "1"}], "&&", 
  RowBox[{"(", 
   RowBox[{
    RowBox[{"(", 
     RowBox[{
      RowBox[{
       RowBox[{"2", " ", "e"}], "<", "1"}], "&&", 
      RowBox[{"e", "\[GreaterEqual]", "0"}], "&&", 
      RowBox[{"(", 
       RowBox[{
        RowBox[{"(", 
         RowBox[{
          RowBox[{"cG", "\[Equal]", "e"}], "&&", 
          RowBox[{"cA", ">", "0"}]}], ")"}], "||", 
        RowBox[{"(", 
         RowBox[{
          RowBox[{
           RowBox[{"cA", "+", "cG"}], ">", "e"}], "&&", 
          RowBox[{"cG", "<", "e"}], "&&", 
          RowBox[{"cG", "\[GreaterEqual]", "0"}]}], ")"}], "||", 
        RowBox[{"(", 
         RowBox[{
          RowBox[{
           RowBox[{"2", " ", "cG"}], "<", "1"}], "&&", 
          RowBox[{"e", "<", "cG"}], "&&", 
          RowBox[{"cA", "\[GreaterEqual]", "0"}]}], ")"}]}], ")"}]}], ")"}], "||", 
    RowBox[{"(", 
     RowBox[{
      RowBox[{
       RowBox[{
        FractionBox["1", "2"], "+", "cG"}], ">", "e"}], "&&", 
      RowBox[{
       RowBox[{"cA", "+", "cG"}], ">", "e"}], "&&", 
      RowBox[{
       RowBox[{"2", " ", "cG"}], "<", "1"}], "&&", 
      RowBox[{
       RowBox[{"2", " ", "e"}], "\[GreaterEqual]", "1"}]}], ")"}]}], 
   ")"}]}]], "Output",
 CellChangeTimes->{3.788194895917914*^9, 3.7882840335307093`*^9, 
  3.7883033852983074`*^9, 3.788632972038947*^9, 3.866052725660611*^9},
 CellLabel->"Out[33]=",ExpressionUUID->"53439c7c-3f8a-412a-9ea2-7695d609e9cb"]
}, Open  ]]
}, Open  ]],

Cell[CellGroupData[{

Cell["2 JACOBIAN at {xAG[t]\[Rule]1}", "Subsubsection",
 CellChangeTimes->{{3.773763565179287*^9, 3.7737635815306187`*^9}, {
   3.7739326842330017`*^9, 3.7739326844734383`*^9}, 3.774396905274497*^9, 
   3.8656350273748226`*^9},
 FontWeight->"Bold",
 FontVariations->{
 "Underline"->True},ExpressionUUID->"62128aa7-f461-4e64-a1ba-b9576eb90dc2"],

Cell[CellGroupData[{

Cell[BoxData[{
 RowBox[{"equilibrium", "[", 
  RowBox[{"[", "2", "]"}], "]"}], "\[IndentingNewLine]", 
 RowBox[{"J2", "=", 
  RowBox[{
   RowBox[{"J", "/.", 
    RowBox[{"equilibrium", "[", 
     RowBox[{"[", "2", "]"}], "]"}]}], "//", "FullSimplify"}]}]}], "Input",
 InitializationCell->True,
 CellChangeTimes->{
  3.77348887565631*^9, {3.773953001110056*^9, 3.7739530365502596`*^9}, {
   3.7740917830825987`*^9, 3.7740917841143336`*^9}},
 CellLabel->"In[34]:=",ExpressionUUID->"9982447b-c5df-4f34-9a20-3e188e94e194"],

Cell[BoxData[
 RowBox[{"{", 
  RowBox[{
   RowBox[{"xAG", "[", "t", "]"}], "\[Rule]", "1"}], "}"}]], "Output",
 CellChangeTimes->{3.774091886484722*^9, 3.7740930146645575`*^9, 
  3.774396625755615*^9, 3.774396725129717*^9, 3.7744474406185694`*^9, 
  3.7744537407646265`*^9, 3.77445727555696*^9, 3.7744573479188385`*^9, 
  3.7744576407583237`*^9, 3.77445781056554*^9, 3.7745384230295243`*^9, 
  3.774538971169636*^9, 3.774539525249464*^9, 3.774539708114459*^9, 
  3.774540050209959*^9, 3.774540303184922*^9, 3.78726516462193*^9, 
  3.7872681327052736`*^9, 3.78819496489312*^9, 3.7882840428210683`*^9, 
  3.788303388759548*^9, 3.788632974585842*^9, 3.866053097733347*^9},
 CellLabel->"Out[34]=",ExpressionUUID->"4a573458-1f30-4cbf-98ab-992c45a618b7"],

Cell[BoxData[
 FractionBox[
  RowBox[{
   RowBox[{"-", "1"}], "+", 
   RowBox[{
    RowBox[{"(", 
     RowBox[{
      RowBox[{"-", "1"}], "+", "e"}], ")"}], " ", "q"}], "+", 
   RowBox[{
    RowBox[{"(", 
     RowBox[{
      RowBox[{"-", "1"}], "+", "e"}], ")"}], " ", "q0"}]}], 
  RowBox[{
   RowBox[{"-", "1"}], "+", 
   RowBox[{
    RowBox[{"(", 
     RowBox[{
      RowBox[{"-", "1"}], "+", "cA", "+", "cG"}], ")"}], " ", "q"}], "+", 
   RowBox[{
    RowBox[{"(", 
     RowBox[{
      RowBox[{"-", "1"}], "+", "cA", "+", "cG"}], ")"}], " ", 
    "q0"}]}]]], "Output",
 CellChangeTimes->{3.774091886484722*^9, 3.7740930146645575`*^9, 
  3.774396625755615*^9, 3.774396725129717*^9, 3.7744474406185694`*^9, 
  3.7744537407646265`*^9, 3.77445727555696*^9, 3.7744573479188385`*^9, 
  3.7744576407583237`*^9, 3.77445781056554*^9, 3.7745384230295243`*^9, 
  3.774538971169636*^9, 3.774539525249464*^9, 3.774539708114459*^9, 
  3.774540050209959*^9, 3.774540303184922*^9, 3.78726516462193*^9, 
  3.7872681327052736`*^9, 3.78819496489312*^9, 3.7882840428210683`*^9, 
  3.788303388759548*^9, 3.788632974585842*^9, 3.8660530978114605`*^9},
 CellLabel->"Out[35]=",ExpressionUUID->"cc6db4d3-20f9-48ce-ae00-21a987a6fbd4"]
}, Open  ]],

Cell[CellGroupData[{

Cell[BoxData[
 RowBox[{
  RowBox[{"Reduce", "[", 
   RowBox[{
    RowBox[{"{", " ", 
     RowBox[{
      RowBox[{
       RowBox[{"-", "1"}], "<", "J2", "<", "1"}], ",", "\[IndentingNewLine]", 
      RowBox[{"0", "<=", " ", "e", "\[LessEqual]", " ", "1"}], ",", 
      "\[IndentingNewLine]", 
      RowBox[{"(*", 
       RowBox[{
        RowBox[{"0", "<=", " ", "L", "\[LessEqual]", " ", "1"}], ","}], 
       "*)"}], "\[IndentingNewLine]", 
      RowBox[{"0", "<=", " ", "cG", "<", " ", 
       RowBox[{"1", "/", "2"}]}], ",", "\[IndentingNewLine]", 
      RowBox[{"0", "<=", "cA", "<", " ", 
       RowBox[{"1", "/", "2"}]}], ",", "\[IndentingNewLine]", 
      RowBox[{"0", "\[LessEqual]", " ", "q", "\[LessEqual]", " ", 
       RowBox[{"1", "/", "2"}]}], ",", "\[IndentingNewLine]", 
      RowBox[{"0", "\[LessEqual]", " ", "q0", "\[LessEqual]", " ", 
       RowBox[{"1", "/", "2"}]}]}], "}"}], ",", 
    RowBox[{"{", "e", "}"}]}], "]"}], "//", "FullSimplify"}]], "Input",
 InitializationCell->True,
 CellChangeTimes->{
  3.7734888821928663`*^9, {3.7739613598365746`*^9, 3.7739614069437437`*^9}, {
   3.774962831923233*^9, 3.7749628610288897`*^9}, 3.774964573480255*^9, {
   3.7750586035220127`*^9, 3.7750586105950947`*^9}, 3.7872651845549088`*^9, 
   3.7872681707770576`*^9, 3.787268216459109*^9, 3.787268251702731*^9, {
   3.788186939216652*^9, 3.7881869417323103`*^9}, 3.788195036040503*^9, {
   3.788283608679144*^9, 3.7882836112849927`*^9}, 3.788632949429076*^9, {
   3.8656351604523396`*^9, 3.86563516525202*^9}},
 CellLabel->"In[36]:=",ExpressionUUID->"59751211-8dc5-42e5-b650-c4fb4ff38c9c"],

Cell[BoxData[
 RowBox[{
  RowBox[{"e", "\[LessEqual]", "1"}], "&&", 
  RowBox[{
   RowBox[{"2", " ", "q"}], "\[LessEqual]", "1"}], "&&", 
  RowBox[{"(", 
   RowBox[{
    RowBox[{"(", 
     RowBox[{
      RowBox[{"q", ">", "0"}], "&&", 
      RowBox[{"q0", "\[Equal]", "0"}]}], ")"}], "||", 
    RowBox[{"(", 
     RowBox[{
      RowBox[{"q", "\[GreaterEqual]", "0"}], "&&", 
      RowBox[{
       RowBox[{"2", " ", "q0"}], "\[LessEqual]", "1"}], "&&", 
      RowBox[{"q0", ">", "0"}]}], ")"}]}], ")"}], "&&", 
  RowBox[{"(", 
   RowBox[{
    RowBox[{"(", 
     RowBox[{
      RowBox[{"cG", "\[Equal]", "0"}], "&&", 
      RowBox[{"(", 
       RowBox[{
        RowBox[{"(", 
         RowBox[{
          RowBox[{"cA", "\[Equal]", "0"}], "&&", 
          RowBox[{"e", ">", "0"}]}], ")"}], "||", 
        RowBox[{"(", 
         RowBox[{
          RowBox[{
           RowBox[{"2", " ", "cA"}], "<", "1"}], "&&", 
          RowBox[{"cA", ">", "0"}], "&&", 
          RowBox[{"cA", "<", "e"}]}], ")"}]}], ")"}]}], ")"}], "||", 
    RowBox[{"(", 
     RowBox[{
      RowBox[{"cG", ">", "0"}], "&&", 
      RowBox[{"cA", "\[GreaterEqual]", "0"}], "&&", 
      RowBox[{
       RowBox[{"2", " ", "cA"}], "<", "1"}], "&&", 
      RowBox[{
       RowBox[{"2", " ", "cG"}], "<", "1"}], "&&", 
      RowBox[{
       RowBox[{"cA", "+", "cG"}], "<", "e"}]}], ")"}]}], ")"}]}]], "Output",
 CellChangeTimes->{3.787268252979002*^9, 3.7881949810201354`*^9, 
  3.788195044619317*^9, 3.7882840681434765`*^9, 3.7883034054647856`*^9, 
  3.7886329863047037`*^9, 3.8660532752158747`*^9},
 CellLabel->"Out[36]=",ExpressionUUID->"45204fbd-4f58-47f6-8966-9de7e04b2236"]
}, Open  ]],

Cell[CellGroupData[{

Cell[BoxData[
 RowBox[{
  RowBox[{"Reduce", "[", 
   RowBox[{
    RowBox[{"{", " ", 
     RowBox[{
      RowBox[{
       RowBox[{"-", "1"}], "<", "J2", "<", "1"}], ",", "\[IndentingNewLine]", 
      RowBox[{"0", "<=", " ", "e", "\[LessEqual]", " ", "1"}], ",", 
      "\[IndentingNewLine]", 
      RowBox[{"(*", 
       RowBox[{
        RowBox[{"0", "<=", " ", "L", "\[LessEqual]", " ", "1"}], ","}], 
       "*)"}], "\[IndentingNewLine]", 
      RowBox[{"0", "<=", " ", "cG", "<", " ", 
       RowBox[{"1", "/", "2"}]}], ",", "\[IndentingNewLine]", 
      RowBox[{"0", "<=", "cA", "<", " ", 
       RowBox[{"1", "/", "2"}]}], ",", "\[IndentingNewLine]", 
      RowBox[{"0", "\[LessEqual]", " ", "q", "\[LessEqual]", " ", 
       RowBox[{"1", "/", "2"}]}], ",", "\[IndentingNewLine]", 
      RowBox[{"0", "\[LessEqual]", " ", "q0", "\[LessEqual]", " ", 
       RowBox[{"1", "/", "2"}]}]}], "}"}], ",", 
    RowBox[{"{", "q0", "}"}]}], "]"}], "//", "FullSimplify"}]], "Input",
 InitializationCell->True,
 CellChangeTimes->{
  3.7734888821928663`*^9, {3.7739613598365746`*^9, 3.7739614069437437`*^9}, {
   3.774962831923233*^9, 3.7749628610288897`*^9}, 3.774964573480255*^9, {
   3.7750586035220127`*^9, 3.7750586105950947`*^9}, 3.7872651845549088`*^9, {
   3.7872681707770576`*^9, 3.7872681883670616`*^9}, {3.7881869129662743`*^9, 
   3.7881869176538424`*^9}, {3.7881949950212483`*^9, 3.78819500152211*^9}, 
   3.788283575114687*^9, 3.7886329325851803`*^9, {3.865635105956678*^9, 
   3.8656351126612473`*^9}},
 CellLabel->"In[38]:=",ExpressionUUID->"cce3b1a2-1cc9-4a17-8842-111c04297486"],

Cell[BoxData[
 RowBox[{
  RowBox[{"e", "\[LessEqual]", "1"}], "&&", 
  RowBox[{
   RowBox[{"2", " ", "q0"}], "\[LessEqual]", "1"}], "&&", 
  RowBox[{"(", 
   RowBox[{
    RowBox[{"(", 
     RowBox[{
      RowBox[{"q", "\[Equal]", "0"}], "&&", 
      RowBox[{"q0", ">", "0"}]}], ")"}], "||", 
    RowBox[{"(", 
     RowBox[{
      RowBox[{
       RowBox[{"2", " ", "q"}], "\[LessEqual]", "1"}], "&&", 
      RowBox[{"q", ">", "0"}], "&&", 
      RowBox[{"q0", "\[GreaterEqual]", "0"}]}], ")"}]}], ")"}], "&&", 
  RowBox[{"(", 
   RowBox[{
    RowBox[{"(", 
     RowBox[{
      RowBox[{"cG", "\[Equal]", "0"}], "&&", 
      RowBox[{"(", 
       RowBox[{
        RowBox[{"(", 
         RowBox[{
          RowBox[{"cA", "\[Equal]", "0"}], "&&", 
          RowBox[{"e", ">", "0"}]}], ")"}], "||", 
        RowBox[{"(", 
         RowBox[{
          RowBox[{
           RowBox[{"2", " ", "cA"}], "<", "1"}], "&&", 
          RowBox[{"cA", ">", "0"}], "&&", 
          RowBox[{"cA", "<", "e"}]}], ")"}]}], ")"}]}], ")"}], "||", 
    RowBox[{"(", 
     RowBox[{
      RowBox[{"cG", ">", "0"}], "&&", 
      RowBox[{"cA", "\[GreaterEqual]", "0"}], "&&", 
      RowBox[{
       RowBox[{"2", " ", "cA"}], "<", "1"}], "&&", 
      RowBox[{
       RowBox[{"2", " ", "cG"}], "<", "1"}], "&&", 
      RowBox[{
       RowBox[{"cA", "+", "cG"}], "<", "e"}]}], ")"}]}], ")"}]}]], "Output",
 CellChangeTimes->{
  3.7750602387547607`*^9, 3.7872651854066677`*^9, {3.7872681455069504`*^9, 
   3.7872681897697144`*^9}, 3.788194970190765*^9, {3.7881950170546093`*^9, 
   3.788195038415694*^9}, 3.7882840520559144`*^9, 3.7883033929846644`*^9, 
   3.7886329770702457`*^9, 3.86605336775436*^9},
 CellLabel->"Out[38]=",ExpressionUUID->"e8b72466-015d-4563-b72e-27321a1a274b"]
}, Open  ]],

Cell[CellGroupData[{

Cell[BoxData[
 RowBox[{
  RowBox[{"Reduce", "[", 
   RowBox[{
    RowBox[{"{", " ", 
     RowBox[{
      RowBox[{
       RowBox[{"-", "1"}], "<", "J2", "<", "1"}], ",", "\[IndentingNewLine]", 
      RowBox[{"0", "<=", " ", "e", "\[LessEqual]", " ", "1"}], ",", 
      "\[IndentingNewLine]", 
      RowBox[{"(*", 
       RowBox[{
        RowBox[{"0", "<=", " ", "L", "\[LessEqual]", " ", "1"}], ","}], 
       "*)"}], "\[IndentingNewLine]", 
      RowBox[{"0", "<=", " ", "cG", "<", " ", 
       RowBox[{"1", "/", "2"}]}], ",", "\[IndentingNewLine]", 
      RowBox[{"0", "<=", "cA", "<", " ", 
       RowBox[{"1", "/", "2"}]}], ",", "\[IndentingNewLine]", 
      RowBox[{"0", "\[LessEqual]", " ", "q", "\[LessEqual]", " ", 
       RowBox[{"1", "/", "2"}]}], ",", "\[IndentingNewLine]", 
      RowBox[{"0", "\[LessEqual]", " ", "q0", "\[LessEqual]", " ", 
       RowBox[{"1", "/", "2"}]}]}], "}"}], ",", 
    RowBox[{"{", "q", "}"}]}], "]"}], "//", "FullSimplify"}]], "Input",
 InitializationCell->True,
 CellChangeTimes->{
  3.7734888821928663`*^9, {3.7739613598365746`*^9, 3.7739614069437437`*^9}, {
   3.774962831923233*^9, 3.7749628610288897`*^9}, 3.774964573480255*^9, {
   3.7750586035220127`*^9, 3.7750586105950947`*^9}, 3.7872651845549088`*^9, 
   3.7872681707770576`*^9, {3.788186920903885*^9, 3.7881869254664545`*^9}, 
   3.7881950259303083`*^9, 3.788283593712555*^9, 3.7886329367102137`*^9, {
   3.8656351208803005`*^9, 3.865635128053434*^9}},
 CellLabel->"In[39]:=",ExpressionUUID->"5e407f2e-3fbe-4424-bbd5-bcf44d279ccb"],

Cell[BoxData[
 RowBox[{
  RowBox[{"e", "\[LessEqual]", "1"}], "&&", 
  RowBox[{
   RowBox[{"2", " ", "q"}], "\[LessEqual]", "1"}], "&&", 
  RowBox[{"(", 
   RowBox[{
    RowBox[{"(", 
     RowBox[{
      RowBox[{"q", ">", "0"}], "&&", 
      RowBox[{"q0", "\[Equal]", "0"}]}], ")"}], "||", 
    RowBox[{"(", 
     RowBox[{
      RowBox[{"q", "\[GreaterEqual]", "0"}], "&&", 
      RowBox[{
       RowBox[{"2", " ", "q0"}], "\[LessEqual]", "1"}], "&&", 
      RowBox[{"q0", ">", "0"}]}], ")"}]}], ")"}], "&&", 
  RowBox[{"(", 
   RowBox[{
    RowBox[{"(", 
     RowBox[{
      RowBox[{"cG", "\[Equal]", "0"}], "&&", 
      RowBox[{"(", 
       RowBox[{
        RowBox[{"(", 
         RowBox[{
          RowBox[{"cA", "\[Equal]", "0"}], "&&", 
          RowBox[{"e", ">", "0"}]}], ")"}], "||", 
        RowBox[{"(", 
         RowBox[{
          RowBox[{
           RowBox[{"2", " ", "cA"}], "<", "1"}], "&&", 
          RowBox[{"cA", ">", "0"}], "&&", 
          RowBox[{"cA", "<", "e"}]}], ")"}]}], ")"}]}], ")"}], "||", 
    RowBox[{"(", 
     RowBox[{
      RowBox[{"cG", ">", "0"}], "&&", 
      RowBox[{"cA", "\[GreaterEqual]", "0"}], "&&", 
      RowBox[{
       RowBox[{"2", " ", "cA"}], "<", "1"}], "&&", 
      RowBox[{
       RowBox[{"2", " ", "cG"}], "<", "1"}], "&&", 
      RowBox[{
       RowBox[{"cA", "+", "cG"}], "<", "e"}]}], ")"}]}], ")"}]}]], "Output",
 CellChangeTimes->{
  3.7750602387547607`*^9, 3.7872651854066677`*^9, {3.7872681455069504`*^9, 
   3.787268172328937*^9}, 3.788194974378969*^9, 3.78819503994706*^9, 
   3.7882840565936575`*^9, 3.7883033969097505`*^9, 3.78863297922651*^9, 
   3.8660533793447123`*^9},
 CellLabel->"Out[39]=",ExpressionUUID->"0989005b-93e0-4c45-b5f3-c4ed37385a07"]
}, Open  ]],

Cell[CellGroupData[{

Cell[BoxData[
 RowBox[{
  RowBox[{"Reduce", "[", 
   RowBox[{
    RowBox[{"{", " ", 
     RowBox[{
      RowBox[{
       RowBox[{"-", "1"}], "<", "J2", "<", "1"}], ",", "\[IndentingNewLine]", 
      RowBox[{"0", "<=", " ", "e", "\[LessEqual]", " ", "1"}], ",", 
      "\[IndentingNewLine]", 
      RowBox[{"(*", 
       RowBox[{
        RowBox[{"0", "<=", " ", "L", "\[LessEqual]", " ", "1"}], ","}], 
       "*)"}], "\[IndentingNewLine]", 
      RowBox[{"0", "<=", " ", "cG", "<", " ", 
       RowBox[{"1", "/", "2"}]}], ",", "\[IndentingNewLine]", 
      RowBox[{"0", "<=", "cA", "<", " ", 
       RowBox[{"1", "/", "2"}]}], ",", "\[IndentingNewLine]", 
      RowBox[{"0", "\[LessEqual]", " ", "q", "\[LessEqual]", " ", 
       RowBox[{"1", "/", "2"}]}], ",", "\[IndentingNewLine]", 
      RowBox[{"0", "\[LessEqual]", " ", "q0", "\[LessEqual]", " ", 
       RowBox[{"1", "/", "2"}]}]}], "}"}], ",", 
    RowBox[{"{", "cA", "}"}]}], "]"}], "//", "FullSimplify"}]], "Input",
 InitializationCell->True,
 CellChangeTimes->{
  3.7734888821928663`*^9, {3.7739613598365746`*^9, 3.7739614069437437`*^9}, {
   3.774962831923233*^9, 3.7749628610288897`*^9}, 3.774964573480255*^9, {
   3.7750586035220127`*^9, 3.7750586105950947`*^9}, 3.7872651845549088`*^9, {
   3.7872681707770576`*^9, 3.7872681999750767`*^9}, {3.7881869288571234`*^9, 
   3.788186930966534*^9}, 3.7881950289149284`*^9, 3.788283600566665*^9, 
   3.788632940413377*^9, {3.8656351345421314`*^9, 3.8656351426154547`*^9}},
 CellLabel->"In[40]:=",ExpressionUUID->"f4649eb7-8609-4edb-a44b-ececd4bb7f2e"],

Cell[BoxData[
 RowBox[{
  RowBox[{"(", 
   RowBox[{
    RowBox[{"q0", "\[Equal]", "0"}], "&&", 
    RowBox[{"(", 
     RowBox[{
      RowBox[{"(", 
       RowBox[{
        RowBox[{"0", "<", "q", "<", 
         FractionBox["1", "2"]}], "&&", 
        RowBox[{"(", 
         RowBox[{
          RowBox[{"(", 
           RowBox[{
            RowBox[{"cG", "\[Equal]", "0"}], "&&", 
            RowBox[{"cA", "\[GreaterEqual]", "0"}], "&&", 
            RowBox[{"(", 
             RowBox[{
              RowBox[{"(", 
               RowBox[{
                RowBox[{"e", ">", "0"}], "&&", 
                RowBox[{"cA", "<", "e"}], "&&", 
                RowBox[{
                 RowBox[{"2", " ", "e"}], "\[LessEqual]", "1"}]}], ")"}], "||", 
              RowBox[{"(", 
               RowBox[{
                RowBox[{
                 RowBox[{"2", " ", "e"}], ">", "1"}], "&&", 
                RowBox[{
                 RowBox[{"2", " ", "cA"}], "<", "1"}], "&&", 
                RowBox[{"e", "\[LessEqual]", "1"}]}], ")"}]}], ")"}]}], ")"}],
           "||", 
          RowBox[{"(", 
           RowBox[{
            RowBox[{"0", "<", "cG", "<", 
             FractionBox["1", "2"]}], "&&", 
            RowBox[{"(", 
             RowBox[{
              RowBox[{"(", 
               RowBox[{
                RowBox[{"cA", "\[GreaterEqual]", "0"}], "&&", 
                RowBox[{
                 RowBox[{
                  FractionBox["1", "2"], "+", "cG"}], ">", "e"}], "&&", 
                RowBox[{
                 RowBox[{"cA", "+", "cG"}], "<", "e"}]}], ")"}], "||", 
              RowBox[{"(", 
               RowBox[{
                RowBox[{
                 RowBox[{
                  FractionBox["1", "2"], "+", "cG"}], "\[LessEqual]", "e", 
                 "\[LessEqual]", "1"}], "&&", 
                RowBox[{"0", "\[LessEqual]", "cA", "<", 
                 FractionBox["1", "2"]}]}], ")"}]}], ")"}]}], ")"}]}], 
         ")"}]}], ")"}], "||", 
      RowBox[{"(", 
       RowBox[{
        RowBox[{
         RowBox[{"2", " ", "q"}], "\[Equal]", "1"}], "&&", 
        RowBox[{"0", "\[LessEqual]", "cG", "<", 
         FractionBox["1", "2"]}], "&&", 
        RowBox[{"(", 
         RowBox[{
          RowBox[{"(", 
           RowBox[{
            RowBox[{"cA", "\[GreaterEqual]", "0"}], "&&", 
            RowBox[{
             RowBox[{
              FractionBox["1", "2"], "+", "cG"}], ">", "e"}], "&&", 
            RowBox[{
             RowBox[{"cA", "+", "cG"}], "<", "e"}]}], ")"}], "||", 
          RowBox[{"(", 
           RowBox[{
            RowBox[{
             RowBox[{
              FractionBox["1", "2"], "+", "cG"}], "\[LessEqual]", "e", 
             "\[LessEqual]", "1"}], "&&", 
            RowBox[{"0", "\[LessEqual]", "cA", "<", 
             FractionBox["1", "2"]}]}], ")"}]}], ")"}]}], ")"}]}], ")"}]}], 
   ")"}], "||", 
  RowBox[{"(", 
   RowBox[{
    RowBox[{"0", "<", "q0", "\[LessEqual]", 
     FractionBox["1", "2"]}], "&&", 
    RowBox[{"0", "\[LessEqual]", "q", "\[LessEqual]", 
     FractionBox["1", "2"]}], "&&", 
    RowBox[{"0", "\[LessEqual]", "cG", "<", 
     FractionBox["1", "2"]}], "&&", 
    RowBox[{"(", 
     RowBox[{
      RowBox[{"(", 
       RowBox[{
        RowBox[{"cA", "\[GreaterEqual]", "0"}], "&&", 
        RowBox[{
         RowBox[{
          FractionBox["1", "2"], "+", "cG"}], ">", "e"}], "&&", 
        RowBox[{
         RowBox[{"cA", "+", "cG"}], "<", "e"}]}], ")"}], "||", 
      RowBox[{"(", 
       RowBox[{
        RowBox[{
         RowBox[{
          FractionBox["1", "2"], "+", "cG"}], "\[LessEqual]", "e", 
         "\[LessEqual]", "1"}], "&&", 
        RowBox[{"0", "\[LessEqual]", "cA", "<", 
         FractionBox["1", "2"]}]}], ")"}]}], ")"}]}], ")"}]}]], "Output",
 CellChangeTimes->{
  3.7750602387547607`*^9, 3.7872651854066677`*^9, {3.7872681455069504`*^9, 
   3.787268201648733*^9}, 3.788194976644764*^9, 3.7881950413534217`*^9, 
   3.7882840598678064`*^9, 3.788303399751932*^9, 3.7886329814296513`*^9, 
   3.866053385204478*^9},
 CellLabel->"Out[40]=",ExpressionUUID->"98f0dc65-b3a2-4068-9dfc-1f7d85c58b92"]
}, Open  ]],

Cell[CellGroupData[{

Cell[BoxData[
 RowBox[{
  RowBox[{"Reduce", "[", 
   RowBox[{
    RowBox[{"{", " ", 
     RowBox[{
      RowBox[{
       RowBox[{"-", "1"}], "<", "J2", "<", "1"}], ",", "\[IndentingNewLine]", 
      RowBox[{"0", "<=", " ", "e", "\[LessEqual]", " ", "1"}], ",", 
      "\[IndentingNewLine]", 
      RowBox[{"(*", 
       RowBox[{
        RowBox[{"0", "<=", " ", "L", "\[LessEqual]", " ", "1"}], ","}], 
       "*)"}], "\[IndentingNewLine]", 
      RowBox[{"0", "<=", " ", "cG", "<", " ", 
       RowBox[{"1", "/", "2"}]}], ",", "\[IndentingNewLine]", 
      RowBox[{"0", "<=", "cA", "<", " ", 
       RowBox[{"1", "/", "2"}]}], ",", "\[IndentingNewLine]", 
      RowBox[{"0", "\[LessEqual]", " ", "q", "\[LessEqual]", " ", 
       RowBox[{"1", "/", "2"}]}], ",", "\[IndentingNewLine]", 
      RowBox[{"0", "\[LessEqual]", " ", "q0", "\[LessEqual]", " ", 
       RowBox[{"1", "/", "2"}]}]}], "}"}], ",", 
    RowBox[{"{", "cG", "}"}]}], "]"}], "//", "FullSimplify"}]], "Input",
 InitializationCell->True,
 CellChangeTimes->{
  3.7734888821928663`*^9, {3.7739613598365746`*^9, 3.7739614069437437`*^9}, {
   3.774962831923233*^9, 3.7749628610288897`*^9}, 3.774964573480255*^9, {
   3.7750586035220127`*^9, 3.7750586105950947`*^9}, 3.7872651845549088`*^9, 
   3.7872681707770576`*^9, 3.787268216459109*^9, {3.788186934404087*^9, 
   3.788186936029109*^9}, 3.7881950316495237`*^9, 3.7882836047723236`*^9, 
   3.7886329434290233`*^9, {3.865635147742941*^9, 3.8656351551855936`*^9}},
 CellLabel->"In[41]:=",ExpressionUUID->"428fb25f-bab2-4a9e-9806-aec27a10609c"],

Cell[BoxData[
 RowBox[{
  RowBox[{"(", 
   RowBox[{
    RowBox[{"q0", "\[Equal]", "0"}], "&&", 
    RowBox[{"(", 
     RowBox[{
      RowBox[{"(", 
       RowBox[{
        RowBox[{"0", "<", "q", "<", 
         FractionBox["1", "2"]}], "&&", 
        RowBox[{"(", 
         RowBox[{
          RowBox[{"(", 
           RowBox[{
            RowBox[{"cA", "\[Equal]", "0"}], "&&", 
            RowBox[{"cG", "\[GreaterEqual]", "0"}], "&&", 
            RowBox[{"(", 
             RowBox[{
              RowBox[{"(", 
               RowBox[{
                RowBox[{"e", ">", "0"}], "&&", 
                RowBox[{"cG", "<", "e"}], "&&", 
                RowBox[{
                 RowBox[{"2", " ", "e"}], "\[LessEqual]", "1"}]}], ")"}], "||", 
              RowBox[{"(", 
               RowBox[{
                RowBox[{
                 RowBox[{"2", " ", "e"}], ">", "1"}], "&&", 
                RowBox[{
                 RowBox[{"2", " ", "cG"}], "<", "1"}], "&&", 
                RowBox[{"e", "\[LessEqual]", "1"}]}], ")"}]}], ")"}]}], ")"}],
           "||", 
          RowBox[{"(", 
           RowBox[{
            RowBox[{"0", "<", "cA", "<", 
             FractionBox["1", "2"]}], "&&", 
            RowBox[{"(", 
             RowBox[{
              RowBox[{"(", 
               RowBox[{
                RowBox[{"cG", "\[GreaterEqual]", "0"}], "&&", 
                RowBox[{
                 RowBox[{
                  FractionBox["1", "2"], "+", "cA"}], ">", "e"}], "&&", 
                RowBox[{
                 RowBox[{"cA", "+", "cG"}], "<", "e"}]}], ")"}], "||", 
              RowBox[{"(", 
               RowBox[{
                RowBox[{
                 RowBox[{
                  FractionBox["1", "2"], "+", "cA"}], "\[LessEqual]", "e", 
                 "\[LessEqual]", "1"}], "&&", 
                RowBox[{"0", "\[LessEqual]", "cG", "<", 
                 FractionBox["1", "2"]}]}], ")"}]}], ")"}]}], ")"}]}], 
         ")"}]}], ")"}], "||", 
      RowBox[{"(", 
       RowBox[{
        RowBox[{
         RowBox[{"2", " ", "q"}], "\[Equal]", "1"}], "&&", 
        RowBox[{"0", "\[LessEqual]", "cA", "<", 
         FractionBox["1", "2"]}], "&&", 
        RowBox[{"(", 
         RowBox[{
          RowBox[{"(", 
           RowBox[{
            RowBox[{"cG", "\[GreaterEqual]", "0"}], "&&", 
            RowBox[{
             RowBox[{
              FractionBox["1", "2"], "+", "cA"}], ">", "e"}], "&&", 
            RowBox[{
             RowBox[{"cA", "+", "cG"}], "<", "e"}]}], ")"}], "||", 
          RowBox[{"(", 
           RowBox[{
            RowBox[{
             RowBox[{
              FractionBox["1", "2"], "+", "cA"}], "\[LessEqual]", "e", 
             "\[LessEqual]", "1"}], "&&", 
            RowBox[{"0", "\[LessEqual]", "cG", "<", 
             FractionBox["1", "2"]}]}], ")"}]}], ")"}]}], ")"}]}], ")"}]}], 
   ")"}], "||", 
  RowBox[{"(", 
   RowBox[{
    RowBox[{"0", "<", "q0", "\[LessEqual]", 
     FractionBox["1", "2"]}], "&&", 
    RowBox[{"0", "\[LessEqual]", "q", "\[LessEqual]", 
     FractionBox["1", "2"]}], "&&", 
    RowBox[{"0", "\[LessEqual]", "cA", "<", 
     FractionBox["1", "2"]}], "&&", 
    RowBox[{"(", 
     RowBox[{
      RowBox[{"(", 
       RowBox[{
        RowBox[{"cG", "\[GreaterEqual]", "0"}], "&&", 
        RowBox[{
         RowBox[{
          FractionBox["1", "2"], "+", "cA"}], ">", "e"}], "&&", 
        RowBox[{
         RowBox[{"cA", "+", "cG"}], "<", "e"}]}], ")"}], "||", 
      RowBox[{"(", 
       RowBox[{
        RowBox[{
         RowBox[{
          FractionBox["1", "2"], "+", "cA"}], "\[LessEqual]", "e", 
         "\[LessEqual]", "1"}], "&&", 
        RowBox[{"0", "\[LessEqual]", "cG", "<", 
         FractionBox["1", "2"]}]}], ")"}]}], ")"}]}], ")"}]}]], "Output",
 CellChangeTimes->{
  3.7750602387547607`*^9, 3.7872651854066677`*^9, {3.7872681455069504`*^9, 
   3.787268172328937*^9}, 3.787268217618227*^9, 3.788194978801196*^9, 
   3.7881950429629297`*^9, 3.7882840641391883`*^9, 3.78830340233648*^9, 
   3.7886329840859256`*^9, 3.866053390387032*^9},
 CellLabel->"Out[41]=",ExpressionUUID->"9e2674e2-639d-4553-abcc-59cd4ecaa247"]
}, Open  ]]
}, Open  ]],

Cell[CellGroupData[{

Cell[TextData[{
 "3 JACOBIAN at {xAG[t]\[Rule]",
 Cell[BoxData[
  RowBox[{"-", 
   FractionBox["q0", "q"]}]], "Input",
  NumberMarks->False,ExpressionUUID->"a1758d25-fa3d-4497-a06c-a7439595dea0"],
 "}"
}], "Subsubsection",
 CellChangeTimes->{{3.773763565179287*^9, 3.7737635815306187`*^9}, {
   3.7739326842330017`*^9, 3.7739326844734383`*^9}, 3.774396905274497*^9, {
   3.787265198069913*^9, 3.7872652263444405`*^9}, {3.788186969983302*^9, 
   3.788186971983337*^9}, 3.8656350297548895`*^9, {3.866053614622182*^9, 
   3.8660536174367447`*^9}},
 FontWeight->"Bold",
 FontVariations->{
 "Underline"->True},ExpressionUUID->"7a397ab9-ca23-4d20-885c-234963fae675"],

Cell[CellGroupData[{

Cell[BoxData[{
 RowBox[{"equilibrium", "[", 
  RowBox[{"[", "3", "]"}], "]"}], "\[IndentingNewLine]", 
 RowBox[{"xAG3", "=", 
  RowBox[{
   RowBox[{"xAG", "[", "t", "]"}], "/.", 
   RowBox[{"equilibrium", "[", 
    RowBox[{"[", 
     RowBox[{"3", ",", "1"}], "]"}], "]"}]}]}], "\[IndentingNewLine]", 
 RowBox[{"J3", "=", 
  RowBox[{
   RowBox[{"J", "/.", 
    RowBox[{"equilibrium", "[", 
     RowBox[{"[", "3", "]"}], "]"}]}], "//", "FullSimplify"}]}]}], "Input",
 InitializationCell->True,
 CellChangeTimes->{
  3.77348887565631*^9, {3.773953001110056*^9, 3.7739530365502596`*^9}, {
   3.7740917830825987`*^9, 3.7740917841143336`*^9}, {3.787265203668477*^9, 
   3.787265205937704*^9}, 3.7873133742678843`*^9, {3.8660534280341754`*^9, 
   3.8660534491572046`*^9}},
 CellLabel->"In[42]:=",ExpressionUUID->"9fe7b04c-cfc3-42df-ae82-f6e24d1dee97"],

Cell[BoxData[
 RowBox[{"{", 
  RowBox[{
   RowBox[{"xAG", "[", "t", "]"}], "\[Rule]", 
   RowBox[{"-", 
    FractionBox["q0", "q"]}]}], "}"}]], "Output",
 CellChangeTimes->{3.774091886484722*^9, 3.7740930146645575`*^9, 
  3.774396625755615*^9, 3.774396725129717*^9, 3.7744474406185694`*^9, 
  3.7744537407646265`*^9, 3.77445727555696*^9, 3.7744573479188385`*^9, 
  3.7744576407583237`*^9, 3.77445781056554*^9, 3.7745384230295243`*^9, 
  3.774538971169636*^9, 3.774539525249464*^9, 3.774539708114459*^9, 
  3.774540050209959*^9, 3.774540303184922*^9, 3.78726516462193*^9, 
  3.7872652296032443`*^9, 3.7872682710788393`*^9, 3.787313345986575*^9, 
  3.787313376349764*^9, 3.788195057557851*^9, 3.788284073838478*^9, 
  3.788303408171658*^9, 3.788633002539217*^9, 3.866053450923993*^9},
 CellLabel->"Out[42]=",ExpressionUUID->"64a4211c-6a98-4bc9-94db-d27985642dbe"],

Cell[BoxData[
 RowBox[{"-", 
  FractionBox["q0", "q"]}]], "Output",
 CellChangeTimes->{3.774091886484722*^9, 3.7740930146645575`*^9, 
  3.774396625755615*^9, 3.774396725129717*^9, 3.7744474406185694`*^9, 
  3.7744537407646265`*^9, 3.77445727555696*^9, 3.7744573479188385`*^9, 
  3.7744576407583237`*^9, 3.77445781056554*^9, 3.7745384230295243`*^9, 
  3.774538971169636*^9, 3.774539525249464*^9, 3.774539708114459*^9, 
  3.774540050209959*^9, 3.774540303184922*^9, 3.78726516462193*^9, 
  3.7872652296032443`*^9, 3.7872682710788393`*^9, 3.787313345986575*^9, 
  3.787313376349764*^9, 3.788195057557851*^9, 3.788284073838478*^9, 
  3.788303408171658*^9, 3.788633002539217*^9, 3.866053450923993*^9},
 CellLabel->"Out[43]=",ExpressionUUID->"c10fc502-501a-4625-9b3b-15d7f9334a1a"],

Cell[BoxData[
 RowBox[{"1", "+", 
  FractionBox[
   RowBox[{
    RowBox[{"(", 
     RowBox[{"cA", "+", "cG", "-", "e"}], ")"}], " ", "q0", " ", 
    RowBox[{"(", 
     RowBox[{"q", "+", "q0"}], ")"}]}], "q"]}]], "Output",
 CellChangeTimes->{3.774091886484722*^9, 3.7740930146645575`*^9, 
  3.774396625755615*^9, 3.774396725129717*^9, 3.7744474406185694`*^9, 
  3.7744537407646265`*^9, 3.77445727555696*^9, 3.7744573479188385`*^9, 
  3.7744576407583237`*^9, 3.77445781056554*^9, 3.7745384230295243`*^9, 
  3.774538971169636*^9, 3.774539525249464*^9, 3.774539708114459*^9, 
  3.774540050209959*^9, 3.774540303184922*^9, 3.78726516462193*^9, 
  3.7872652296032443`*^9, 3.7872682710788393`*^9, 3.787313345986575*^9, 
  3.787313376349764*^9, 3.788195057557851*^9, 3.788284073838478*^9, 
  3.788303408171658*^9, 3.788633002539217*^9, 3.8660534510489593`*^9},
 CellLabel->"Out[44]=",ExpressionUUID->"44074aca-a19d-45bd-bc5a-7b7e48cc4475"]
}, Open  ]],

Cell[CellGroupData[{

Cell[BoxData[
 RowBox[{
  RowBox[{"Reduce", "[", 
   RowBox[{
    RowBox[{"{", " ", 
     RowBox[{
      RowBox[{
       RowBox[{"-", "1"}], "<", "J3", "<", "1"}], ",", "\[IndentingNewLine]", 
      RowBox[{"0", "\[LessEqual]", "xAG3", "\[LessEqual]", " ", "1"}], ",", 
      "\[IndentingNewLine]", 
      RowBox[{"0", "<=", " ", "e", "\[LessEqual]", " ", "1"}], ",", 
      "\[IndentingNewLine]", 
      RowBox[{"(*", 
       RowBox[{
        RowBox[{"0", "<=", " ", "L", "\[LessEqual]", " ", "1"}], ","}], 
       "*)"}], "\[IndentingNewLine]", 
      RowBox[{"0", "<=", " ", "cG", "<", " ", 
       RowBox[{"1", "/", "2"}]}], ",", "\[IndentingNewLine]", 
      RowBox[{"0", "<=", "cA", "<", " ", 
       RowBox[{"1", "/", "2"}]}], ",", "\[IndentingNewLine]", 
      RowBox[{"0", "\[LessEqual]", " ", "q", "\[LessEqual]", " ", 
       RowBox[{"1", "/", "2"}]}], ",", "\[IndentingNewLine]", 
      RowBox[{"0", "<=", " ", "q0", "\[LessEqual]", " ", 
       RowBox[{"1", "/", "2"}]}]}], "}"}], ",", 
    RowBox[{"{", "e", "}"}]}], "]"}], "//", "FullSimplify"}]], "Input",
 InitializationCell->True,
 CellChangeTimes->{
  3.7734888821928663`*^9, {3.7739613598365746`*^9, 3.7739614069437437`*^9}, {
   3.774962831923233*^9, 3.7749628610288897`*^9}, 3.774964573480255*^9, {
   3.7750586035220127`*^9, 3.7750586105950947`*^9}, {3.7872651845549088`*^9, 
   3.787265210069335*^9}, {3.787268286314602*^9, 3.787268331305768*^9}, {
   3.787313196701172*^9, 3.787313216656601*^9}, {3.7873132915628614`*^9, 
   3.7873132928893194`*^9}, 3.787313398766416*^9, {3.7873138607150016`*^9, 
   3.78731389398335*^9}, 3.7873140041268897`*^9, {3.7881869497324247`*^9, 
   3.7881869564981513`*^9}, {3.7881950767480173`*^9, 3.788195095531114*^9}, {
   3.7881952132980065`*^9, 3.7881952252852902`*^9}, 3.788195287356806*^9, {
   3.788283631008515*^9, 3.788283634410487*^9}, 3.7886329535387917`*^9, {
   3.86563519816369*^9, 3.8656352096295967`*^9}, {3.866053466051539*^9, 
   3.8660534682398643`*^9}},
 CellLabel->"In[45]:=",ExpressionUUID->"6fcaee98-88e3-4e5b-a90f-6b69495a4722"],

Cell[BoxData["False"], "Output",
 CellChangeTimes->{
  3.7750602387547607`*^9, 3.7872651854066677`*^9, 3.7872652332346153`*^9, {
   3.7872682738731513`*^9, 3.787268332475707*^9}, {3.787313274935438*^9, 
   3.7873132946268487`*^9}, 3.7873133999383526`*^9, 3.787314005602075*^9, {
   3.7881950855143433`*^9, 3.7881950965936966`*^9}, 3.7881952258791184`*^9, 
   3.7881952880607886`*^9, 3.7882840804799404`*^9, 3.78830341042233*^9, 
   3.788633004367358*^9, 3.866053471199072*^9},
 CellLabel->"Out[45]=",ExpressionUUID->"94e15389-c15f-4bfa-b6f3-6d2820fbaec4"]
}, Open  ]]
}, Open  ]]
}, Open  ]]
}, Open  ]],

Cell[CellGroupData[{

Cell[TextData[{
 StyleBox["Analytical solution for",
  FontSize->48],
 " section 6 B - {",
 StyleBox["AG",
  FontSlant->"Italic"],
 ", ",
 StyleBox["Ag",
  FontSlant->"Italic"],
 "}"
}], "Title",
 CellChangeTimes->{{3.7270091612693453`*^9, 3.727009208603784*^9}, {
   3.734703753519403*^9, 3.7347037596235332`*^9}, 3.734703990074753*^9, {
   3.735567203326618*^9, 3.7355672079105873`*^9}, {3.7718560804600897`*^9, 
   3.771856108654747*^9}, {3.772579296507866*^9, 3.7725792996277*^9}, 
   3.772581680878603*^9, {3.773050968398076*^9, 3.773050983751092*^9}, 
   3.773507080413573*^9, 3.7735921291645007`*^9, {3.7735932590952897`*^9, 
   3.7735932764409285`*^9}, {3.7737555003003297`*^9, 3.773755508868128*^9}, 
   3.7743727031668835`*^9, {3.774533286298031*^9, 3.774533348952055*^9}, 
   3.774533405146759*^9, {3.787260363551732*^9, 3.787260461135603*^9}, {
   3.7872653433137302`*^9, 3.7872653519214697`*^9}, {3.7884465621703377`*^9, 
   3.7884465664832315`*^9}, {3.8654627686278176`*^9, 3.865462779948206*^9}, {
   3.865465010733615*^9, 3.8654650113822927`*^9}, {3.865876896483289*^9, 
   3.8658768965770054`*^9}, {3.8659889906051884`*^9, 3.865988991370634*^9}, {
   3.8660499917608433`*^9, 3.8660500610619698`*^9}, {3.8663303693046627`*^9, 
   3.866330373467414*^9}, {3.87573845298062*^9, 3.8757384633727465`*^9}, 
   3.8764301133066916`*^9, {3.876431174487131*^9, 3.876431183148857*^9}, 
   3.8764960893699055`*^9},ExpressionUUID->"3b1fd3f5-fe2e-49ed-9005-\
380468159e2f"],

Cell[BoxData[{
 RowBox[{
  RowBox[{"Remove", "[", "\"\<Global`*\>\"", "]"}], 
  ";"}], "\[IndentingNewLine]", 
 RowBox[{"Quit", "[", "]"}]}], "Input",
 InitializationCell->True,
 CellChangeTimes->{{3.728235180446074*^9, 3.728235192646365*^9}, {
   3.7282432251802998`*^9, 3.7282432697816133`*^9}, {3.728243301308982*^9, 
   3.728243370336896*^9}, {3.728934295868546*^9, 3.72893429710811*^9}, {
   3.7291833069504538`*^9, 3.729183313646285*^9}, {3.73038261203625*^9, 
   3.7303826372232637`*^9}, {3.7303882157541847`*^9, 
   3.7303882169945173`*^9}, {3.730553947964216*^9, 3.730554024300555*^9}, {
   3.731065497708454*^9, 3.731065499271846*^9}, {3.7336641555291653`*^9, 
   3.7336641838408556`*^9}, {3.735404323695683*^9, 3.735404330238415*^9}, {
   3.7355723873887243`*^9, 3.735572388435767*^9}, {3.7356621871191883`*^9, 
   3.735662192034642*^9}, {3.735663093811602*^9, 3.735663103443636*^9}, {
   3.736619980849519*^9, 3.736619990705467*^9}, {3.737108489754861*^9, 
   3.737108500875152*^9}, 3.737390267631978*^9, {3.7718551379114094`*^9, 
   3.771855139087245*^9}, {3.7725813674415445`*^9, 3.7725814781652346`*^9}, {
   3.772581544351344*^9, 3.77258155776355*^9}, {3.772581596671904*^9, 
   3.7725816356167192`*^9}, {3.773052039817916*^9, 3.7730520472836237`*^9}, {
   3.773409332369154*^9, 3.7734094397262163`*^9}, {3.788635856931022*^9, 
   3.7886358730561647`*^9}, {3.7886359140721483`*^9, 3.78863591688468*^9}, {
   3.7889807788322134`*^9, 3.7889807829085956`*^9}, {3.800562023681943*^9, 
   3.8005620518155994`*^9}},
 CellLabel->
  "In[115]:=",ExpressionUUID->"8be59553-c9c3-4080-9a8c-8e284370a873"],

Cell[CellGroupData[{

Cell[BoxData[{
 RowBox[{"At", "=", 
  RowBox[{
   RowBox[{
    RowBox[{
     RowBox[{"L", "*", 
      RowBox[{"(", 
       RowBox[{
        RowBox[{"xAG", "[", "t", "]"}], "+", 
        RowBox[{"xAg", "[", "t", "]"}]}], ")"}]}], "+", 
     RowBox[{
      RowBox[{"(", 
       RowBox[{"1", "-", "L"}], ")"}], "*", 
      RowBox[{"xAG", "[", "t", "]"}]}]}], " ", "/.", 
    RowBox[{
     RowBox[{"xAg", "[", "t", "]"}], "\[Rule]", " ", 
     RowBox[{"(", 
      RowBox[{"1", "-", 
       RowBox[{"xAG", "[", "t", "]"}]}], ")"}]}]}], "//", 
   "FullSimplify"}]}], "\[IndentingNewLine]", 
 RowBox[{"Gt", "=", 
  RowBox[{
   RowBox[{"(", 
    RowBox[{
     RowBox[{"xAG", "[", "t", "]"}], "+", 
     RowBox[{"xaG", "[", "t", "]"}]}], ")"}], "/.", 
   RowBox[{
    RowBox[{"xaG", "[", "t", "]"}], "\[Rule]", 
    "0"}]}]}], "\[IndentingNewLine]", 
 RowBox[{"P", " ", "=", " ", 
  RowBox[{
   RowBox[{"q0", "+", 
    RowBox[{"q", "*", "At"}]}], "//", "FullSimplify"}]}]}], "Input",
 InitializationCell->True,
 CellChangeTimes->{
  3.727016299117825*^9, 3.72702057383902*^9, {3.72702060445544*^9, 
   3.727020628704434*^9}, {3.727020673153431*^9, 3.727020699768852*^9}, {
   3.727024069983635*^9, 3.7270240704953327`*^9}, {3.7270241456487627`*^9, 
   3.727024171217003*^9}, {3.727024253634214*^9, 3.727024255410125*^9}, {
   3.727029730557234*^9, 3.727029763286104*^9}, 3.727029854870771*^9, 
   3.728313042733054*^9, {3.735572400652396*^9, 3.735572402420494*^9}, {
   3.7368446406290493`*^9, 3.7368446419245872`*^9}, 3.7374150940974827`*^9, {
   3.738275501425*^9, 3.738275502556682*^9}, 3.771855185812389*^9, {
   3.771855236270559*^9, 3.7718552440028973`*^9}, {3.7718552826278553`*^9, 
   3.771855310918262*^9}, 3.7725797057260604`*^9, {3.7725812345143423`*^9, 
   3.7725812767025843`*^9}, 3.7725814843995724`*^9, 3.77305142866299*^9, {
   3.773407689295619*^9, 3.773407690762702*^9}, {3.773409064693979*^9, 
   3.7734090678355827`*^9}, {3.773517205387978*^9, 3.7735172059365115`*^9}, {
   3.774397888605672*^9, 3.774397889680799*^9}, 3.7745777278137794`*^9, {
   3.774715758980444*^9, 3.7747157611536283`*^9}, {3.775157326496528*^9, 
   3.7751573279845467`*^9}, {3.7799791247200117`*^9, 3.779979129520853*^9}, {
   3.779979201860778*^9, 3.779979231591369*^9}, {3.781358467757724*^9, 
   3.7813584780304966`*^9}, 3.7813585254028263`*^9, {3.787260485510764*^9, 
   3.7872604864478607`*^9}, {3.787260532430108*^9, 3.7872605922551513`*^9}, {
   3.7872606230869193`*^9, 3.7872606917127714`*^9}, {3.7872607546106353`*^9, 
   3.7872608254307055`*^9}, {3.7872610269606714`*^9, 3.787261029503194*^9}, {
   3.7872611609146547`*^9, 3.787261191825243*^9}, 3.7872655704048195`*^9, {
   3.788446644273843*^9, 3.7884466563218284`*^9}, {3.788446971695918*^9, 
   3.78844701334009*^9}, {3.7884471566032734`*^9, 3.7884471678229756`*^9}, {
   3.7886278101028214`*^9, 3.788627816431004*^9}, {3.8654625824198647`*^9, 
   3.865462594664281*^9}, {3.8654627279295797`*^9, 3.8654627589715776`*^9}, {
   3.865876328119562*^9, 3.865876328541149*^9}},
 CellLabel->"In[1]:=",ExpressionUUID->"3a0d110d-de91-4734-9d04-e468ad9ec5d3"],

Cell[BoxData[
 RowBox[{"L", "+", 
  RowBox[{"xAG", "[", "t", "]"}], "-", 
  RowBox[{"L", " ", 
   RowBox[{"xAG", "[", "t", "]"}]}]}]], "Output",
 CellChangeTimes->{{3.7884469836656866`*^9, 3.788446994525984*^9}, 
   3.7884471693856115`*^9, 3.788525512794069*^9, 3.788528120631135*^9, 
   3.7886291794459877`*^9, 3.788635879837474*^9, 3.788635941371863*^9, 
   3.7889808110230083`*^9, 3.7892190697369547`*^9, 3.7903487657928233`*^9, 
   3.7906081665052977`*^9, 3.790615543019003*^9, 3.7906173866988554`*^9, 
   3.790617834569872*^9, 3.791046202577058*^9, 3.7910473602066174`*^9, 
   3.7989107458362093`*^9, 3.7994558162402472`*^9, 3.79945584881149*^9, 
   3.7994588749023066`*^9, 3.7995034555970583`*^9, 3.865883144460543*^9, 
   3.876350535309827*^9, 3.876351332577011*^9},
 CellLabel->"Out[1]=",ExpressionUUID->"62d9ce75-ddfd-4efc-a080-8d1832e34f30"],

Cell[BoxData[
 RowBox[{"xAG", "[", "t", "]"}]], "Output",
 CellChangeTimes->{{3.7884469836656866`*^9, 3.788446994525984*^9}, 
   3.7884471693856115`*^9, 3.788525512794069*^9, 3.788528120631135*^9, 
   3.7886291794459877`*^9, 3.788635879837474*^9, 3.788635941371863*^9, 
   3.7889808110230083`*^9, 3.7892190697369547`*^9, 3.7903487657928233`*^9, 
   3.7906081665052977`*^9, 3.790615543019003*^9, 3.7906173866988554`*^9, 
   3.790617834569872*^9, 3.791046202577058*^9, 3.7910473602066174`*^9, 
   3.7989107458362093`*^9, 3.7994558162402472`*^9, 3.79945584881149*^9, 
   3.7994588749023066`*^9, 3.7995034555970583`*^9, 3.865883144460543*^9, 
   3.876350535309827*^9, 3.876351332592614*^9},
 CellLabel->"Out[2]=",ExpressionUUID->"8f36015f-8779-441c-afb0-d6dfc8967d58"],

Cell[BoxData[
 RowBox[{"q0", "+", 
  RowBox[{"q", " ", 
   RowBox[{"(", 
    RowBox[{"L", "+", 
     RowBox[{"xAG", "[", "t", "]"}], "-", 
     RowBox[{"L", " ", 
      RowBox[{"xAG", "[", "t", "]"}]}]}], ")"}]}]}]], "Output",
 CellChangeTimes->{{3.7884469836656866`*^9, 3.788446994525984*^9}, 
   3.7884471693856115`*^9, 3.788525512794069*^9, 3.788528120631135*^9, 
   3.7886291794459877`*^9, 3.788635879837474*^9, 3.788635941371863*^9, 
   3.7889808110230083`*^9, 3.7892190697369547`*^9, 3.7903487657928233`*^9, 
   3.7906081665052977`*^9, 3.790615543019003*^9, 3.7906173866988554`*^9, 
   3.790617834569872*^9, 3.791046202577058*^9, 3.7910473602066174`*^9, 
   3.7989107458362093`*^9, 3.7994558162402472`*^9, 3.79945584881149*^9, 
   3.7994588749023066`*^9, 3.7995034555970583`*^9, 3.865883144460543*^9, 
   3.876350535309827*^9, 3.876351332592614*^9},
 CellLabel->"Out[3]=",ExpressionUUID->"3a058d58-4dd1-41d1-b085-4d5ce5819626"]
}, Open  ]],

Cell[CellGroupData[{

Cell[BoxData[{
 RowBox[{
  RowBox[{"wAG", "=", 
   RowBox[{"1", "    ", "+", " ", 
    RowBox[{"P", "*", 
     RowBox[{"(", 
      RowBox[{"e", " ", "+", 
       RowBox[{
        RowBox[{"(", 
         RowBox[{"1", "-", "e"}], ")"}], "*", "Gt"}]}], ")"}]}], "    ", "-", 
    RowBox[{"P", 
     RowBox[{"(", 
      RowBox[{"cG", " ", "+", "cA"}], ")"}]}]}]}], " "}], "\n", 
 RowBox[{
  RowBox[{"wAg", "=", 
   RowBox[{"1", "    ", "+", " ", 
    RowBox[{"P", "*", 
     RowBox[{"(", 
      RowBox[{
       RowBox[{"(", 
        RowBox[{"1", "-", "e"}], ")"}], "*", "Gt"}], ")"}]}], "           ", 
    "-", 
    RowBox[{"q0", "*", "cA"}]}]}], "  ", 
  "\[IndentingNewLine]"}], "\[IndentingNewLine]", 
 RowBox[{
  RowBox[{
   RowBox[{"wAG", "-", "wAg"}], " ", "//", "FullSimplify"}], 
  "\[IndentingNewLine]", "\[IndentingNewLine]", " ", 
  RowBox[{"(*", 
   RowBox[{
    RowBox[{"graph", " ", "of", " ", "WAG"}], " ", "-", " ", "wAg"}], 
   "*)"}]}], "\[IndentingNewLine]", 
 RowBox[{"Manipulate", "[", " ", 
  RowBox[{
   RowBox[{"Plot", "[", 
    RowBox[{
     RowBox[{"%", "/.", 
      RowBox[{
       RowBox[{"xAG", "[", "t", "]"}], "->", "xAG"}]}], ",", 
     RowBox[{"{", 
      RowBox[{"xAG", ",", "0", ",", "1"}], "}"}], ",", " ", 
     RowBox[{"PlotRange", "\[Rule]", 
      RowBox[{"{", 
       RowBox[{
        RowBox[{"{", 
         RowBox[{"0", ",", "1"}], "}"}], ",", 
        RowBox[{"{", 
         RowBox[{
          RowBox[{"-", "0.31"}], ",", "0.31"}], "}"}]}], "}"}]}]}], "  ", 
    "]"}], ",", 
   RowBox[{"{", 
    RowBox[{"q0", ",", "0", ",", 
     RowBox[{"1", "/", "2"}]}], "}"}], ",", 
   RowBox[{"{", 
    RowBox[{"q", ",", "0", ",", 
     RowBox[{"1", "/", "2"}]}], "}"}], ",", 
   RowBox[{"{", 
    RowBox[{"e", ",", "0", ",", "1"}], "}"}], ",", 
   RowBox[{"{", 
    RowBox[{"cG", ",", "0", ",", 
     RowBox[{"1", "/", "2"}]}], "}"}], ",", 
   RowBox[{"{", 
    RowBox[{"cA", ",", "0", ",", 
     RowBox[{"1", "/", "2"}]}], "}"}], ",", 
   RowBox[{"{", 
    RowBox[{"L", "  ", ",", "0", ",", "1"}], "}"}]}], "]"}]}], "Input",
 InitializationCell->True,
 CellChangeTimes->{
  3.728235116158742*^9, 3.728235214671109*^9, {3.728243379342133*^9, 
   3.728243388390438*^9}, {3.730380814232443*^9, 3.730380827093675*^9}, {
   3.7303808632528954`*^9, 3.730380865983162*^9}, {3.730380925262911*^9, 
   3.7303809724455147`*^9}, {3.7323051203333282`*^9, 
   3.7323051220405517`*^9}, {3.7405945701317415`*^9, 
   3.7405945862482505`*^9}, {3.771855518899638*^9, 3.7718555260981855`*^9}, {
   3.7729758566393404`*^9, 3.772975977151359*^9}, {3.772976033905587*^9, 
   3.7729765663269653`*^9}, {3.7729776699462442`*^9, 
   3.7729776905421963`*^9}, {3.7730138144764185`*^9, 
   3.7730138890720572`*^9}, {3.7730497288483343`*^9, 3.773049748141431*^9}, {
   3.7730516655625196`*^9, 3.77305166628776*^9}, {3.773051733145011*^9, 
   3.773051823685283*^9}, {3.7731496785788145`*^9, 3.7731497402061005`*^9}, {
   3.7731498089643264`*^9, 3.7731498859455767`*^9}, {3.773149927482561*^9, 
   3.773149971472982*^9}, {3.773150014128976*^9, 3.7731500505197144`*^9}, {
   3.7731503015943327`*^9, 3.7731503425987396`*^9}, {3.7731504440411916`*^9, 
   3.7731504477193346`*^9}, {3.7734095691952076`*^9, 
   3.7734096248424487`*^9}, {3.773410768092885*^9, 3.773410781733429*^9}, {
   3.7735920978976803`*^9, 3.773592111020995*^9}, 3.7743970477612057`*^9, {
   3.774397086729004*^9, 3.77439714089517*^9}, 3.774397176059128*^9, {
   3.774397230790783*^9, 3.77439723550414*^9}, {3.7743972920828156`*^9, 
   3.774397292865757*^9}, {3.774397403632475*^9, 3.7743974067690845`*^9}, {
   3.7744747723301525`*^9, 3.774474849268405*^9}, {3.7744748931230946`*^9, 
   3.7744748993484616`*^9}, {3.774475015738184*^9, 3.7744750514592953`*^9}, {
   3.7744798933778925`*^9, 3.7744798996132393`*^9}, {3.7745338634588146`*^9, 
   3.7745338706855383`*^9}, {3.77997940741838*^9, 3.779979466198501*^9}, {
   3.779979499717738*^9, 3.77997957620058*^9}, {3.780006751809453*^9, 
   3.780006775110589*^9}, {3.7872609431843524`*^9, 3.7872609744143505`*^9}, {
   3.7872610170884805`*^9, 3.787261019391704*^9}, {3.787261249841531*^9, 
   3.7872612515374365`*^9}, {3.7872616298473883`*^9, 3.787261640048997*^9}, 
   3.7872661312837934`*^9, {3.787266167285398*^9, 3.7872661932688026`*^9}, 
   3.787266246134663*^9, {3.788186493502333*^9, 3.788186570894801*^9}, {
   3.7881876823783646`*^9, 3.7881877147694683`*^9}, {3.7881877519106274`*^9, 
   3.7881877583638544`*^9}, {3.788187823131047*^9, 3.788187855772815*^9}, {
   3.788187966696293*^9, 3.7881879742745304`*^9}, {3.788188085465664*^9, 
   3.788188117606776*^9}, {3.7881922927022657`*^9, 3.788192302579177*^9}, {
   3.7882834249666348`*^9, 3.78828344349585*^9}, {3.7884467694876747`*^9, 
   3.788446823820767*^9}, {3.7884468589956355`*^9, 3.7884468789995584`*^9}, {
   3.788447272831949*^9, 3.7884472755978084`*^9}, {3.7884474190037546`*^9, 
   3.7884474707278333`*^9}, {3.7884475176070967`*^9, 3.788447530983313*^9}, {
   3.788448247798567*^9, 3.788448250220666*^9}, {3.788448697046122*^9, 
   3.7884486979055786`*^9}, 3.7885255885596337`*^9, 3.7885267061496143`*^9, 
   3.7886278298842463`*^9, {3.7886287915937786`*^9, 3.788628791812521*^9}, {
   3.7892197721010103`*^9, 3.7892197989082994`*^9}, {3.865462860385335*^9, 
   3.8654629270288877`*^9}, {3.8654629579027166`*^9, 
   3.8654629908434362`*^9}, {3.8658763965357924`*^9, 3.865876406760488*^9}, {
   3.865876441720112*^9, 3.8658764628409963`*^9}, 
   3.8764957330757675`*^9},ExpressionUUID->"97bcb8da-15ee-4d6f-ba36-\
70ca00233b1e"],

Cell[BoxData[
 RowBox[{"1", "-", 
  RowBox[{
   RowBox[{"(", 
    RowBox[{"cA", "+", "cG"}], ")"}], " ", 
   RowBox[{"(", 
    RowBox[{"q0", "+", 
     RowBox[{"q", " ", 
      RowBox[{"(", 
       RowBox[{"L", "+", 
        RowBox[{"xAG", "[", "t", "]"}], "-", 
        RowBox[{"L", " ", 
         RowBox[{"xAG", "[", "t", "]"}]}]}], ")"}]}]}], ")"}]}], "+", 
  RowBox[{
   RowBox[{"(", 
    RowBox[{"e", "+", 
     RowBox[{
      RowBox[{"(", 
       RowBox[{"1", "-", "e"}], ")"}], " ", 
      RowBox[{"xAG", "[", "t", "]"}]}]}], ")"}], " ", 
   RowBox[{"(", 
    RowBox[{"q0", "+", 
     RowBox[{"q", " ", 
      RowBox[{"(", 
       RowBox[{"L", "+", 
        RowBox[{"xAG", "[", "t", "]"}], "-", 
        RowBox[{"L", " ", 
         RowBox[{"xAG", "[", "t", "]"}]}]}], ")"}]}]}], ")"}]}]}]], "Output",
 CellChangeTimes->{
  3.779986888631566*^9, 3.7800071973840556`*^9, 3.7800878785557384`*^9, 
   3.781358551824439*^9, 3.7813949850431795`*^9, 3.7872609759994235`*^9, 
   3.7872610417252903`*^9, 3.7872612023644123`*^9, 3.787261253035036*^9, 
   3.787261641439698*^9, 3.787266247681575*^9, 3.788186481424035*^9, {
   3.788186559612604*^9, 3.788186571722784*^9}, 3.7881867689450808`*^9, 
   3.788187111343074*^9, 3.788187287762641*^9, {3.788187698566101*^9, 
   3.788187715550726*^9}, 3.7881877604888844`*^9, {3.788187827599857*^9, 
   3.7881878570228224`*^9}, 3.7881879760870576`*^9, 3.7881880191365857`*^9, 
   3.788188088793844*^9, 3.788188120513055*^9, 3.7881922418462076`*^9, 
   3.7881923200185003`*^9, 3.788283662806237*^9, 3.788302969004704*^9, 
   3.7883031958153534`*^9, 3.78835143212353*^9, 3.7883529021891146`*^9, 
   3.7884473162275615`*^9, {3.788447430270604*^9, 3.7884474712903824`*^9}, 
   3.788447531623989*^9, 3.788448252674019*^9, 3.788525607305915*^9, 
   3.7885267215065107`*^9, 3.7885274677998395`*^9, 3.7885275314996414`*^9, 
   3.788528125489422*^9, 3.788629201728307*^9, 3.7886358800249705`*^9, 
   3.7886360272333565`*^9, 3.7889817271294427`*^9, 3.7892197481081944`*^9, 
   3.7903487766927004`*^9, 3.790608171391227*^9, 3.790615548068494*^9, 
   3.7906173960578175`*^9, 3.790617845367985*^9, 3.7910462124298573`*^9, 
   3.7910473663629084`*^9, 3.7989107527043724`*^9, 3.799455857243157*^9, 
   3.7994588812352*^9, 3.7995034712330503`*^9, 3.865883174244692*^9, 
   3.876350537780345*^9, 3.8763513388279114`*^9},
 CellLabel->"Out[4]=",ExpressionUUID->"633bf5fc-b85e-4831-b70f-cf0bda2f2297"],

Cell[BoxData[
 RowBox[{"1", "-", 
  RowBox[{"cA", " ", "q0"}], "+", 
  RowBox[{
   RowBox[{"(", 
    RowBox[{"1", "-", "e"}], ")"}], " ", 
   RowBox[{"xAG", "[", "t", "]"}], " ", 
   RowBox[{"(", 
    RowBox[{"q0", "+", 
     RowBox[{"q", " ", 
      RowBox[{"(", 
       RowBox[{"L", "+", 
        RowBox[{"xAG", "[", "t", "]"}], "-", 
        RowBox[{"L", " ", 
         RowBox[{"xAG", "[", "t", "]"}]}]}], ")"}]}]}], ")"}]}]}]], "Output",
 CellChangeTimes->{
  3.779986888631566*^9, 3.7800071973840556`*^9, 3.7800878785557384`*^9, 
   3.781358551824439*^9, 3.7813949850431795`*^9, 3.7872609759994235`*^9, 
   3.7872610417252903`*^9, 3.7872612023644123`*^9, 3.787261253035036*^9, 
   3.787261641439698*^9, 3.787266247681575*^9, 3.788186481424035*^9, {
   3.788186559612604*^9, 3.788186571722784*^9}, 3.7881867689450808`*^9, 
   3.788187111343074*^9, 3.788187287762641*^9, {3.788187698566101*^9, 
   3.788187715550726*^9}, 3.7881877604888844`*^9, {3.788187827599857*^9, 
   3.7881878570228224`*^9}, 3.7881879760870576`*^9, 3.7881880191365857`*^9, 
   3.788188088793844*^9, 3.788188120513055*^9, 3.7881922418462076`*^9, 
   3.7881923200185003`*^9, 3.788283662806237*^9, 3.788302969004704*^9, 
   3.7883031958153534`*^9, 3.78835143212353*^9, 3.7883529021891146`*^9, 
   3.7884473162275615`*^9, {3.788447430270604*^9, 3.7884474712903824`*^9}, 
   3.788447531623989*^9, 3.788448252674019*^9, 3.788525607305915*^9, 
   3.7885267215065107`*^9, 3.7885274677998395`*^9, 3.7885275314996414`*^9, 
   3.788528125489422*^9, 3.788629201728307*^9, 3.7886358800249705`*^9, 
   3.7886360272333565`*^9, 3.7889817271294427`*^9, 3.7892197481081944`*^9, 
   3.7903487766927004`*^9, 3.790608171391227*^9, 3.790615548068494*^9, 
   3.7906173960578175`*^9, 3.790617845367985*^9, 3.7910462124298573`*^9, 
   3.7910473663629084`*^9, 3.7989107527043724`*^9, 3.799455857243157*^9, 
   3.7994588812352*^9, 3.7995034712330503`*^9, 3.865883174244692*^9, 
   3.876350537780345*^9, 3.8763513388435254`*^9},
 CellLabel->"Out[5]=",ExpressionUUID->"2e769164-44db-48b0-b1bd-67d4b94a977c"],

Cell[BoxData[
 RowBox[{
  RowBox[{
   RowBox[{"-", "cA"}], " ", "L", " ", "q"}], "-", 
  RowBox[{
   RowBox[{"(", 
    RowBox[{"cG", "-", "e"}], ")"}], " ", 
   RowBox[{"(", 
    RowBox[{
     RowBox[{"L", " ", "q"}], "+", "q0"}], ")"}]}], "+", 
  RowBox[{
   RowBox[{"(", 
    RowBox[{"cA", "+", "cG", "-", "e"}], ")"}], " ", 
   RowBox[{"(", 
    RowBox[{
     RowBox[{"-", "1"}], "+", "L"}], ")"}], " ", "q", " ", 
   RowBox[{"xAG", "[", "t", "]"}]}]}]], "Output",
 CellChangeTimes->{
  3.779986888631566*^9, 3.7800071973840556`*^9, 3.7800878785557384`*^9, 
   3.781358551824439*^9, 3.7813949850431795`*^9, 3.7872609759994235`*^9, 
   3.7872610417252903`*^9, 3.7872612023644123`*^9, 3.787261253035036*^9, 
   3.787261641439698*^9, 3.787266247681575*^9, 3.788186481424035*^9, {
   3.788186559612604*^9, 3.788186571722784*^9}, 3.7881867689450808`*^9, 
   3.788187111343074*^9, 3.788187287762641*^9, {3.788187698566101*^9, 
   3.788187715550726*^9}, 3.7881877604888844`*^9, {3.788187827599857*^9, 
   3.7881878570228224`*^9}, 3.7881879760870576`*^9, 3.7881880191365857`*^9, 
   3.788188088793844*^9, 3.788188120513055*^9, 3.7881922418462076`*^9, 
   3.7881923200185003`*^9, 3.788283662806237*^9, 3.788302969004704*^9, 
   3.7883031958153534`*^9, 3.78835143212353*^9, 3.7883529021891146`*^9, 
   3.7884473162275615`*^9, {3.788447430270604*^9, 3.7884474712903824`*^9}, 
   3.788447531623989*^9, 3.788448252674019*^9, 3.788525607305915*^9, 
   3.7885267215065107`*^9, 3.7885274677998395`*^9, 3.7885275314996414`*^9, 
   3.788528125489422*^9, 3.788629201728307*^9, 3.7886358800249705`*^9, 
   3.7886360272333565`*^9, 3.7889817271294427`*^9, 3.7892197481081944`*^9, 
   3.7903487766927004`*^9, 3.790608171391227*^9, 3.790615548068494*^9, 
   3.7906173960578175`*^9, 3.790617845367985*^9, 3.7910462124298573`*^9, 
   3.7910473663629084`*^9, 3.7989107527043724`*^9, 3.799455857243157*^9, 
   3.7994588812352*^9, 3.7995034712330503`*^9, 3.865883174244692*^9, 
   3.876350537780345*^9, 3.8763513389841146`*^9},
 CellLabel->"Out[6]=",ExpressionUUID->"f72689cc-edcd-4870-8b26-26f60ab2f958"],

Cell[BoxData[
 TagBox[
  StyleBox[
   DynamicModuleBox[{$CellContext`cA$$ = 0.5, $CellContext`cG$$ = 
    0.467, $CellContext`e$$ = 0.626, $CellContext`L$$ = 0., $CellContext`q$$ =
     0.23600000000000002`, $CellContext`q0$$ = 0.437, Typeset`show$$ = True, 
    Typeset`bookmarkList$$ = {}, Typeset`bookmarkMode$$ = "Menu", 
    Typeset`animator$$, Typeset`animvar$$ = 1, Typeset`name$$ = 
    "\"untitled\"", Typeset`specs$$ = {{
      Hold[$CellContext`q0$$], 0, 
      Rational[1, 2]}, {
      Hold[$CellContext`q$$], 0, 
      Rational[1, 2]}, {
      Hold[$CellContext`e$$], 0, 1}, {
      Hold[$CellContext`cG$$], 0, 
      Rational[1, 2]}, {
      Hold[$CellContext`cA$$], 0, 
      Rational[1, 2]}, {
      Hold[$CellContext`L$$], 0, 1}}, Typeset`size$$ = {324., {92., 98.}}, 
    Typeset`update$$ = 0, Typeset`initDone$$, Typeset`skipInitDone$$ = 
    True, $CellContext`q0$3498$$ = 0, $CellContext`q$3499$$ = 
    0, $CellContext`e$3500$$ = 0, $CellContext`cG$3501$$ = 
    0, $CellContext`cA$3502$$ = 0, $CellContext`L$3503$$ = 0}, 
    DynamicBox[Manipulate`ManipulateBoxes[
     1, StandardForm, 
      "Variables" :> {$CellContext`cA$$ = 0, $CellContext`cG$$ = 
        0, $CellContext`e$$ = 0, $CellContext`L$$ = 0, $CellContext`q$$ = 
        0, $CellContext`q0$$ = 0}, "ControllerVariables" :> {
        Hold[$CellContext`q0$$, $CellContext`q0$3498$$, 0], 
        Hold[$CellContext`q$$, $CellContext`q$3499$$, 0], 
        Hold[$CellContext`e$$, $CellContext`e$3500$$, 0], 
        Hold[$CellContext`cG$$, $CellContext`cG$3501$$, 0], 
        Hold[$CellContext`cA$$, $CellContext`cA$3502$$, 0], 
        Hold[$CellContext`L$$, $CellContext`L$3503$$, 0]}, 
      "OtherVariables" :> {
       Typeset`show$$, Typeset`bookmarkList$$, Typeset`bookmarkMode$$, 
        Typeset`animator$$, Typeset`animvar$$, Typeset`name$$, 
        Typeset`specs$$, Typeset`size$$, Typeset`update$$, Typeset`initDone$$,
         Typeset`skipInitDone$$}, "Body" :> Plot[
        ReplaceAll[((-$CellContext`cA$$) $CellContext`L$$) $CellContext`q$$ - \
($CellContext`cG$$ - $CellContext`e$$) ($CellContext`L$$ $CellContext`q$$ + \
$CellContext`q0$$) + ((($CellContext`cA$$ + $CellContext`cG$$ - \
$CellContext`e$$) (-1 + $CellContext`L$$)) $CellContext`q$$) \
$CellContext`xAG[$CellContext`t], $CellContext`xAG[$CellContext`t] -> \
$CellContext`xAG], {$CellContext`xAG, 0, 1}, 
        PlotRange -> {{0, 1}, {-0.31, 0.31}}], 
      "Specifications" :> {{$CellContext`q0$$, 0, 
         Rational[1, 2]}, {$CellContext`q$$, 0, 
         Rational[1, 2]}, {$CellContext`e$$, 0, 1}, {$CellContext`cG$$, 0, 
         Rational[1, 2]}, {$CellContext`cA$$, 0, 
         Rational[1, 2]}, {$CellContext`L$$, 0, 1}}, "Options" :> {}, 
      "DefaultOptions" :> {}],
     ImageSizeCache->{371., {198., 204.}},
     SingleEvaluation->True],
    Deinitialization:>None,
    DynamicModuleValues:>{},
    SynchronousInitialization->True,
    UndoTrackedVariables:>{Typeset`show$$, Typeset`bookmarkMode$$},
    UnsavedVariables:>{Typeset`initDone$$},
    UntrackedVariables:>{Typeset`size$$}], "Manipulate",
   Deployed->True,
   StripOnInput->False],
  Manipulate`InterpretManipulate[1]]], "Output",
 CellChangeTimes->{
  3.779986888631566*^9, 3.7800071973840556`*^9, 3.7800878785557384`*^9, 
   3.781358551824439*^9, 3.7813949850431795`*^9, 3.7872609759994235`*^9, 
   3.7872610417252903`*^9, 3.7872612023644123`*^9, 3.787261253035036*^9, 
   3.787261641439698*^9, 3.787266247681575*^9, 3.788186481424035*^9, {
   3.788186559612604*^9, 3.788186571722784*^9}, 3.7881867689450808`*^9, 
   3.788187111343074*^9, 3.788187287762641*^9, {3.788187698566101*^9, 
   3.788187715550726*^9}, 3.7881877604888844`*^9, {3.788187827599857*^9, 
   3.7881878570228224`*^9}, 3.7881879760870576`*^9, 3.7881880191365857`*^9, 
   3.788188088793844*^9, 3.788188120513055*^9, 3.7881922418462076`*^9, 
   3.7881923200185003`*^9, 3.788283662806237*^9, 3.788302969004704*^9, 
   3.7883031958153534`*^9, 3.78835143212353*^9, 3.7883529021891146`*^9, 
   3.7884473162275615`*^9, {3.788447430270604*^9, 3.7884474712903824`*^9}, 
   3.788447531623989*^9, 3.788448252674019*^9, 3.788525607305915*^9, 
   3.7885267215065107`*^9, 3.7885274677998395`*^9, 3.7885275314996414`*^9, 
   3.788528125489422*^9, 3.788629201728307*^9, 3.7886358800249705`*^9, 
   3.7886360272333565`*^9, 3.7889817271294427`*^9, 3.7892197481081944`*^9, 
   3.7903487766927004`*^9, 3.790608171391227*^9, 3.790615548068494*^9, 
   3.7906173960578175`*^9, 3.790617845367985*^9, 3.7910462124298573`*^9, 
   3.7910473663629084`*^9, 3.7989107527043724`*^9, 3.799455857243157*^9, 
   3.7994588812352*^9, 3.7995034712330503`*^9, 3.865883174244692*^9, 
   3.876350537780345*^9, 3.876351339702696*^9},
 CellLabel->"Out[7]=",ExpressionUUID->"930fe110-33c9-48c6-925d-4123bbf01792"]
}, Open  ]],

Cell[CellGroupData[{

Cell[BoxData[{
 RowBox[{"Diff", " ", "=", " ", 
  RowBox[{
   RowBox[{"wAG", " ", "-", " ", "wAg"}], " ", "//", "FullSimplify"}]}], "\n", 
 RowBox[{"Collect", "[", 
  RowBox[{"Diff", ",", 
   RowBox[{"{", "q", "}"}], ",", " ", "Simplify"}], "]"}]}], "Code",
 CellChangeTimes->{{3.7885272126066675`*^9, 3.7885272297869444`*^9}, {
  3.788981872783797*^9, 3.788981921699209*^9}, {3.8654630116816797`*^9, 
  3.8654630215839696`*^9}, {3.865876529340377*^9, 3.8658765318253803`*^9}},
 CellLabel->"In[8]:=",ExpressionUUID->"9486a959-35ac-4c91-9f43-08654fe01091"],

Cell[BoxData[
 RowBox[{
  RowBox[{
   RowBox[{"-", "cA"}], " ", "L", " ", "q"}], "-", 
  RowBox[{
   RowBox[{"(", 
    RowBox[{"cG", "-", "e"}], ")"}], " ", 
   RowBox[{"(", 
    RowBox[{
     RowBox[{"L", " ", "q"}], "+", "q0"}], ")"}]}], "+", 
  RowBox[{
   RowBox[{"(", 
    RowBox[{"cA", "+", "cG", "-", "e"}], ")"}], " ", 
   RowBox[{"(", 
    RowBox[{
     RowBox[{"-", "1"}], "+", "L"}], ")"}], " ", "q", " ", 
   RowBox[{"xAG", "[", "t", "]"}]}]}]], "Output",
 CellChangeTimes->{
  3.7885271281119127`*^9, 3.788527230457013*^9, 3.7886292230566216`*^9, 
   3.7886358808531017`*^9, 3.788636072250101*^9, {3.788981866491515*^9, 
   3.78898192309647*^9}, 3.7892199923316355`*^9, 3.790348787302603*^9, 
   3.7906081788469133`*^9, 3.7906173995584526`*^9, 3.7906178512442703`*^9, 
   3.791046223621476*^9, 3.865883229145753*^9, 3.876350545874603*^9, 
   3.8763513470471325`*^9},
 CellLabel->"Out[8]=",ExpressionUUID->"828a4bcf-51d7-4472-a9b4-0bbb4051a192"],

Cell[BoxData[
 RowBox[{
  RowBox[{
   RowBox[{"(", 
    RowBox[{
     RowBox[{"-", "cG"}], "+", "e"}], ")"}], " ", "q0"}], "+", 
  RowBox[{
   RowBox[{"(", 
    RowBox[{"cA", "+", "cG", "-", "e"}], ")"}], " ", "q", " ", 
   RowBox[{"(", 
    RowBox[{
     RowBox[{"-", "L"}], "+", 
     RowBox[{
      RowBox[{"(", 
       RowBox[{
        RowBox[{"-", "1"}], "+", "L"}], ")"}], " ", 
      RowBox[{"xAG", "[", "t", "]"}]}]}], ")"}]}]}]], "Output",
 CellChangeTimes->{
  3.7885271281119127`*^9, 3.788527230457013*^9, 3.7886292230566216`*^9, 
   3.7886358808531017`*^9, 3.788636072250101*^9, {3.788981866491515*^9, 
   3.78898192309647*^9}, 3.7892199923316355`*^9, 3.790348787302603*^9, 
   3.7906081788469133`*^9, 3.7906173995584526`*^9, 3.7906178512442703`*^9, 
   3.791046223621476*^9, 3.865883229145753*^9, 3.876350545874603*^9, 
   3.876351347065389*^9},
 CellLabel->"Out[9]=",ExpressionUUID->"3ba97f77-70e9-4231-a8eb-48fc74ac0dfb"]
}, Open  ]],

Cell[CellGroupData[{

Cell[BoxData[
 RowBox[{
  RowBox[{"(*", 
   RowBox[{"Mean", " ", "Fitness"}], "*)"}], "\[IndentingNewLine]", 
  RowBox[{
   RowBox[{"W", "=", "    ", 
    RowBox[{
     RowBox[{
      RowBox[{
       RowBox[{"wAG", "*", 
        RowBox[{"xAG", "[", "t", "]"}]}], "+", "  ", 
       RowBox[{"wAg", "*", 
        RowBox[{"xAg", "[", "t", "]"}]}]}], " ", "/.", 
      RowBox[{
       RowBox[{"xAg", "[", "t", "]"}], "\[Rule]", " ", 
       RowBox[{"(", 
        RowBox[{"1", "-", 
         RowBox[{"xAG", "[", "t", "]"}]}], ")"}]}]}], "//", 
     "FullSimplify"}]}], "\[IndentingNewLine]", 
   RowBox[{"W", "//", "Expand"}], "\[IndentingNewLine]", 
   RowBox[{"Manipulate", "[", " ", 
    RowBox[{
     RowBox[{"Plot", "[", 
      RowBox[{
       RowBox[{"%", "/.", 
        RowBox[{
         RowBox[{"xAG", "[", "t", "]"}], "->", "xAG"}]}], ",", 
       RowBox[{"{", 
        RowBox[{"xAG", ",", "0", ",", "1"}], "}"}], ",", " ", 
       RowBox[{"PlotRange", "\[Rule]", 
        RowBox[{"{", 
         RowBox[{
          RowBox[{"{", 
           RowBox[{"0", ",", "1"}], "}"}], ",", 
          RowBox[{"{", 
           RowBox[{"0", ",", "2.5"}], "}"}]}], "}"}]}]}], "  ", "]"}], ",", 
     RowBox[{"{", 
      RowBox[{"q0", ",", "0", ",", 
       RowBox[{"1", "/", "2"}]}], "}"}], ",", 
     RowBox[{"{", 
      RowBox[{"q", ",", "0", ",", 
       RowBox[{"1", "/", "2"}]}], "}"}], ",", 
     RowBox[{"(*", 
      RowBox[{
       RowBox[{"{", 
        RowBox[{"e", ",", "0", ",", "1"}], "}"}], ","}], "*)"}], 
     RowBox[{"{", 
      RowBox[{"cG", ",", "0", ",", 
       RowBox[{"1", "/", "2"}]}], "}"}], ",", 
     RowBox[{"{", 
      RowBox[{"cA", ",", "0", ",", 
       RowBox[{"1", "/", "2"}]}], "}"}], ",", 
     RowBox[{"{", 
      RowBox[{"L", ",", "0", ",", "1"}], "}"}]}], "]"}], " "}]}]], "Input",
 InitializationCell->True,
 CellChangeTimes->{{3.73478040812885*^9, 3.734780511576922*^9}, 
   3.7347805430096416`*^9, {3.734780582106186*^9, 3.734780594362501*^9}, 
   3.734780655939928*^9, 3.734780759912222*^9, {3.734780942357222*^9, 
   3.7347809452929373`*^9}, {3.735388228053019*^9, 3.73538824201397*^9}, {
   3.735404598099966*^9, 3.7354046548277817`*^9}, {3.7370499269759674`*^9, 
   3.7370499276102705`*^9}, {3.7370506218104486`*^9, 3.73705064067002*^9}, {
   3.7371101231931458`*^9, 3.737110157177783*^9}, {3.737110203196992*^9, 
   3.737110204411254*^9}, {3.7371105352329073`*^9, 3.7371105386243477`*^9}, {
   3.737110741931885*^9, 3.73711088617033*^9}, {3.7371112961485157`*^9, 
   3.73711130790625*^9}, {3.737112648231765*^9, 3.737112653551017*^9}, {
   3.737115632755862*^9, 3.737115658356042*^9}, {3.73711585335927*^9, 
   3.737115893727757*^9}, {3.7371160601638412`*^9, 3.737116075156773*^9}, 
   3.737202389606757*^9, 3.7372024300185423`*^9, {3.7372026899401827`*^9, 
   3.737202690155216*^9}, {3.772580011644353*^9, 3.772580025066478*^9}, {
   3.7731504957649198`*^9, 3.773150543578127*^9}, {3.773325003338787*^9, 
   3.7733250432142067`*^9}, {3.7734114666538725`*^9, 3.773411484576973*^9}, 
   3.7735069920896387`*^9, {3.773507116008434*^9, 3.773507117321924*^9}, {
   3.7735938791502633`*^9, 3.773593950153589*^9}, {3.773760787048908*^9, 
   3.7737607897107973`*^9}, 3.773931714951623*^9, {3.773933734555071*^9, 
   3.773933756270903*^9}, {3.7744470107741137`*^9, 3.7744472069650364`*^9}, {
   3.774447239455143*^9, 3.7744473236559496`*^9}, 3.7744473778639946`*^9, {
   3.7744481679492273`*^9, 3.7744482149675083`*^9}, {3.7744482951741037`*^9, 
   3.774448444165906*^9}, {3.774448487738367*^9, 3.7744485117382145`*^9}, {
   3.7744485714279976`*^9, 3.774448614372329*^9}, {3.774449475882978*^9, 
   3.774449502026081*^9}, {3.7744495512444167`*^9, 3.7744495820779514`*^9}, {
   3.7744497701822433`*^9, 3.7744497793975945`*^9}, {3.7744526093191*^9, 
   3.7744526139227915`*^9}, {3.7799804925876913`*^9, 
   3.7799805766500187`*^9}, {3.787261255951461*^9, 3.7872612932999015`*^9}, 
   3.787261686576599*^9, {3.7872662764998264`*^9, 3.7872662956359043`*^9}, {
   3.7872665482966604`*^9, 3.787266575075262*^9}, {3.7881932206074896`*^9, 
   3.788193221091901*^9}, {3.7881956578690863`*^9, 3.788195658462892*^9}, {
   3.788195744630825*^9, 3.788195775508647*^9}, {3.78819581254467*^9, 
   3.7881958221392345`*^9}, {3.7881958539387784`*^9, 3.788195859704895*^9}, {
   3.7881959100846577`*^9, 3.7881959273676286`*^9}, {3.7881960104815664`*^9, 
   3.7881960148256874`*^9}, {3.7881960770056763`*^9, 3.788196091100602*^9}, 
   3.788283462500656*^9, {3.788283820709487*^9, 3.788283853657173*^9}, {
   3.7882852008035984`*^9, 3.788285276327643*^9}, {3.788351459206151*^9, 
   3.788351529796988*^9}, {3.7884561545822277`*^9, 3.788456163036067*^9}, 
   3.7884562007267885`*^9, 3.7884577123511457`*^9, 3.788628910829759*^9, {
   3.865463053476202*^9, 3.865463101320691*^9}, {3.865876643057207*^9, 
   3.8658766477512016`*^9}, {3.8757381906663575`*^9, 3.875738196683922*^9}},
 CellLabel->"In[15]:=",ExpressionUUID->"5edba90d-b5d8-4ff3-8e40-24ea14699412"],

Cell[BoxData[
 RowBox[{"1", "-", 
  RowBox[{"cA", " ", "q0"}], "+", 
  RowBox[{
   RowBox[{"xAG", "[", "t", "]"}], " ", 
   RowBox[{"(", 
    RowBox[{
     RowBox[{
      RowBox[{"-", 
       RowBox[{"(", 
        RowBox[{
         RowBox[{"-", "1"}], "+", "cA", "+", "cG"}], ")"}]}], " ", "L", " ", 
      "q"}], "+", "q0", "-", 
     RowBox[{"cG", " ", "q0"}], "+", 
     RowBox[{
      RowBox[{"(", 
       RowBox[{
        RowBox[{"-", "1"}], "+", "cA", "+", "cG"}], ")"}], " ", 
      RowBox[{"(", 
       RowBox[{
        RowBox[{"-", "1"}], "+", "L"}], ")"}], " ", "q", " ", 
      RowBox[{"xAG", "[", "t", "]"}]}]}], ")"}]}]}]], "Output",
 CellChangeTimes->{
  3.779986947084446*^9, 3.780007213199814*^9, 3.7800878932221804`*^9, 
   3.781358693391576*^9, 3.781360650568017*^9, 3.7813954768936443`*^9, 
   3.781396281859285*^9, {3.787261271678089*^9, 3.787261295544361*^9}, 
   3.787261647738289*^9, 3.787261806342018*^9, 3.787266304739069*^9, 
   3.787266549348393*^9, 3.787266593848756*^9, 3.788193109504044*^9, 
   3.788193222045092*^9, 3.788195778743348*^9, 3.7881958237018595`*^9, 
   3.788195861142514*^9, {3.7881959132567973`*^9, 3.7881959283833313`*^9}, 
   3.788196011356645*^9, {3.7881960784276705`*^9, 3.788196092038172*^9}, 
   3.7882836960002527`*^9, {3.788283811350792*^9, 3.7882838565264807`*^9}, 
   3.788285007547076*^9, {3.788285202491042*^9, 3.788285284261303*^9}, 
   3.7883029738524323`*^9, 3.78830320468723*^9, 3.78835145368198*^9, 
   3.7883529092665567`*^9, 3.788456171739929*^9, 3.7884562067429132`*^9, 
   3.788457715742071*^9, 3.7885314483002324`*^9, 3.7886292416349144`*^9, 
   3.7886358810093613`*^9, 3.7886360861728*^9, 3.7889855269772396`*^9, 
   3.789221587979656*^9, 3.790348799902978*^9, 3.790608184350192*^9, 
   3.790615555660186*^9, 3.7906171949545727`*^9, 3.790617402183431*^9, 
   3.790617466073517*^9, 3.7906178560992785`*^9, 3.7910462275480585`*^9, 
   3.7910473812900944`*^9, 3.865883269808015*^9, 3.876350556143618*^9, 
   3.8763513882338057`*^9},
 CellLabel->"Out[15]=",ExpressionUUID->"3ca6c600-a28f-43c6-ac49-805548f437d3"],

Cell[BoxData[
 RowBox[{"1", "-", 
  RowBox[{"cA", " ", "q0"}], "+", 
  RowBox[{"L", " ", "q", " ", 
   RowBox[{"xAG", "[", "t", "]"}]}], "-", 
  RowBox[{"cA", " ", "L", " ", "q", " ", 
   RowBox[{"xAG", "[", "t", "]"}]}], "-", 
  RowBox[{"cG", " ", "L", " ", "q", " ", 
   RowBox[{"xAG", "[", "t", "]"}]}], "+", 
  RowBox[{"q0", " ", 
   RowBox[{"xAG", "[", "t", "]"}]}], "-", 
  RowBox[{"cG", " ", "q0", " ", 
   RowBox[{"xAG", "[", "t", "]"}]}], "+", 
  RowBox[{"q", " ", 
   SuperscriptBox[
    RowBox[{"xAG", "[", "t", "]"}], "2"]}], "-", 
  RowBox[{"cA", " ", "q", " ", 
   SuperscriptBox[
    RowBox[{"xAG", "[", "t", "]"}], "2"]}], "-", 
  RowBox[{"cG", " ", "q", " ", 
   SuperscriptBox[
    RowBox[{"xAG", "[", "t", "]"}], "2"]}], "-", 
  RowBox[{"L", " ", "q", " ", 
   SuperscriptBox[
    RowBox[{"xAG", "[", "t", "]"}], "2"]}], "+", 
  RowBox[{"cA", " ", "L", " ", "q", " ", 
   SuperscriptBox[
    RowBox[{"xAG", "[", "t", "]"}], "2"]}], "+", 
  RowBox[{"cG", " ", "L", " ", "q", " ", 
   SuperscriptBox[
    RowBox[{"xAG", "[", "t", "]"}], "2"]}]}]], "Output",
 CellChangeTimes->{
  3.779986947084446*^9, 3.780007213199814*^9, 3.7800878932221804`*^9, 
   3.781358693391576*^9, 3.781360650568017*^9, 3.7813954768936443`*^9, 
   3.781396281859285*^9, {3.787261271678089*^9, 3.787261295544361*^9}, 
   3.787261647738289*^9, 3.787261806342018*^9, 3.787266304739069*^9, 
   3.787266549348393*^9, 3.787266593848756*^9, 3.788193109504044*^9, 
   3.788193222045092*^9, 3.788195778743348*^9, 3.7881958237018595`*^9, 
   3.788195861142514*^9, {3.7881959132567973`*^9, 3.7881959283833313`*^9}, 
   3.788196011356645*^9, {3.7881960784276705`*^9, 3.788196092038172*^9}, 
   3.7882836960002527`*^9, {3.788283811350792*^9, 3.7882838565264807`*^9}, 
   3.788285007547076*^9, {3.788285202491042*^9, 3.788285284261303*^9}, 
   3.7883029738524323`*^9, 3.78830320468723*^9, 3.78835145368198*^9, 
   3.7883529092665567`*^9, 3.788456171739929*^9, 3.7884562067429132`*^9, 
   3.788457715742071*^9, 3.7885314483002324`*^9, 3.7886292416349144`*^9, 
   3.7886358810093613`*^9, 3.7886360861728*^9, 3.7889855269772396`*^9, 
   3.789221587979656*^9, 3.790348799902978*^9, 3.790608184350192*^9, 
   3.790615555660186*^9, 3.7906171949545727`*^9, 3.790617402183431*^9, 
   3.790617466073517*^9, 3.7906178560992785`*^9, 3.7910462275480585`*^9, 
   3.7910473812900944`*^9, 3.865883269808015*^9, 3.876350556143618*^9, 
   3.8763513882494264`*^9},
 CellLabel->"Out[16]=",ExpressionUUID->"ce4e4b9f-8b95-437d-a203-949a36639c14"],

Cell[BoxData[
 TagBox[
  StyleBox[
   DynamicModuleBox[{$CellContext`cA$$ = 0.227, $CellContext`cG$$ = 
    0.263, $CellContext`L$$ = 0.756, $CellContext`q$$ = 
    0.328, $CellContext`q0$$ = 0.301, Typeset`show$$ = True, 
    Typeset`bookmarkList$$ = {}, Typeset`bookmarkMode$$ = "Menu", 
    Typeset`animator$$, Typeset`animvar$$ = 1, Typeset`name$$ = 
    "\"untitled\"", Typeset`specs$$ = {{
      Hold[$CellContext`q0$$], 0, 
      Rational[1, 2]}, {
      Hold[$CellContext`q$$], 0, 
      Rational[1, 2]}, {
      Hold[$CellContext`cG$$], 0, 
      Rational[1, 2]}, {
      Hold[$CellContext`cA$$], 0, 
      Rational[1, 2]}, {
      Hold[$CellContext`L$$], 0, 1}}, Typeset`size$$ = {324., {101., 107.}}, 
    Typeset`update$$ = 0, Typeset`initDone$$, Typeset`skipInitDone$$ = 
    True, $CellContext`q0$11879$$ = 0, $CellContext`q$11880$$ = 
    0, $CellContext`cG$11881$$ = 0, $CellContext`cA$11882$$ = 
    0, $CellContext`L$11883$$ = 0}, 
    DynamicBox[Manipulate`ManipulateBoxes[
     1, StandardForm, 
      "Variables" :> {$CellContext`cA$$ = 0, $CellContext`cG$$ = 
        0, $CellContext`L$$ = 0, $CellContext`q$$ = 0, $CellContext`q0$$ = 0},
       "ControllerVariables" :> {
        Hold[$CellContext`q0$$, $CellContext`q0$11879$$, 0], 
        Hold[$CellContext`q$$, $CellContext`q$11880$$, 0], 
        Hold[$CellContext`cG$$, $CellContext`cG$11881$$, 0], 
        Hold[$CellContext`cA$$, $CellContext`cA$11882$$, 0], 
        Hold[$CellContext`L$$, $CellContext`L$11883$$, 0]}, 
      "OtherVariables" :> {
       Typeset`show$$, Typeset`bookmarkList$$, Typeset`bookmarkMode$$, 
        Typeset`animator$$, Typeset`animvar$$, Typeset`name$$, 
        Typeset`specs$$, Typeset`size$$, Typeset`update$$, Typeset`initDone$$,
         Typeset`skipInitDone$$}, "Body" :> Plot[
        ReplaceAll[
        1 - $CellContext`cA$$ $CellContext`q0$$ + ($CellContext`L$$ \
$CellContext`q$$) $CellContext`xAG[$CellContext`t] - (($CellContext`cA$$ \
$CellContext`L$$) $CellContext`q$$) $CellContext`xAG[$CellContext`t] - \
(($CellContext`cG$$ $CellContext`L$$) $CellContext`q$$) \
$CellContext`xAG[$CellContext`t] + $CellContext`q0$$ \
$CellContext`xAG[$CellContext`t] - ($CellContext`cG$$ $CellContext`q0$$) \
$CellContext`xAG[$CellContext`t] + $CellContext`q$$ \
$CellContext`xAG[$CellContext`t]^2 - ($CellContext`cA$$ $CellContext`q$$) \
$CellContext`xAG[$CellContext`t]^2 - ($CellContext`cG$$ $CellContext`q$$) \
$CellContext`xAG[$CellContext`t]^2 - ($CellContext`L$$ $CellContext`q$$) \
$CellContext`xAG[$CellContext`t]^2 + (($CellContext`cA$$ $CellContext`L$$) \
$CellContext`q$$) $CellContext`xAG[$CellContext`t]^2 + (($CellContext`cG$$ \
$CellContext`L$$) $CellContext`q$$) $CellContext`xAG[$CellContext`t]^2, \
$CellContext`xAG[$CellContext`t] -> $CellContext`xAG], {$CellContext`xAG, 0, 
         1}, PlotRange -> {{0, 1}, {0, 2.5}}], 
      "Specifications" :> {{$CellContext`q0$$, 0, 
         Rational[1, 2]}, {$CellContext`q$$, 0, 
         Rational[1, 2]}, {$CellContext`cG$$, 0, 
         Rational[1, 2]}, {$CellContext`cA$$, 0, 
         Rational[1, 2]}, {$CellContext`L$$, 0, 1}}, "Options" :> {}, 
      "DefaultOptions" :> {}],
     ImageSizeCache->{371., {194., 200.}},
     SingleEvaluation->True],
    Deinitialization:>None,
    DynamicModuleValues:>{},
    SynchronousInitialization->True,
    UndoTrackedVariables:>{Typeset`show$$, Typeset`bookmarkMode$$},
    UnsavedVariables:>{Typeset`initDone$$},
    UntrackedVariables:>{Typeset`size$$}], "Manipulate",
   Deployed->True,
   StripOnInput->False],
  Manipulate`InterpretManipulate[1]]], "Output",
 CellChangeTimes->{
  3.779986947084446*^9, 3.780007213199814*^9, 3.7800878932221804`*^9, 
   3.781358693391576*^9, 3.781360650568017*^9, 3.7813954768936443`*^9, 
   3.781396281859285*^9, {3.787261271678089*^9, 3.787261295544361*^9}, 
   3.787261647738289*^9, 3.787261806342018*^9, 3.787266304739069*^9, 
   3.787266549348393*^9, 3.787266593848756*^9, 3.788193109504044*^9, 
   3.788193222045092*^9, 3.788195778743348*^9, 3.7881958237018595`*^9, 
   3.788195861142514*^9, {3.7881959132567973`*^9, 3.7881959283833313`*^9}, 
   3.788196011356645*^9, {3.7881960784276705`*^9, 3.788196092038172*^9}, 
   3.7882836960002527`*^9, {3.788283811350792*^9, 3.7882838565264807`*^9}, 
   3.788285007547076*^9, {3.788285202491042*^9, 3.788285284261303*^9}, 
   3.7883029738524323`*^9, 3.78830320468723*^9, 3.78835145368198*^9, 
   3.7883529092665567`*^9, 3.788456171739929*^9, 3.7884562067429132`*^9, 
   3.788457715742071*^9, 3.7885314483002324`*^9, 3.7886292416349144`*^9, 
   3.7886358810093613`*^9, 3.7886360861728*^9, 3.7889855269772396`*^9, 
   3.789221587979656*^9, 3.790348799902978*^9, 3.790608184350192*^9, 
   3.790615555660186*^9, 3.7906171949545727`*^9, 3.790617402183431*^9, 
   3.790617466073517*^9, 3.7906178560992785`*^9, 3.7910462275480585`*^9, 
   3.7910473812900944`*^9, 3.865883269808015*^9, 3.876350556143618*^9, 
   3.8763513883431797`*^9},
 CellLabel->"Out[17]=",ExpressionUUID->"90475b85-2823-44ee-b7a4-8c7be066be08"]
}, Open  ]],

Cell[CellGroupData[{

Cell[BoxData[
 RowBox[{
  RowBox[{"(*", 
   RowBox[{"Plotting", " ", "mean", " ", "fitness", " ", 
    RowBox[{"(", "W", ")"}], " ", "and", " ", "wAG"}], "*)"}], 
  "\[IndentingNewLine]", 
  RowBox[{
   RowBox[{"W", "/.", 
    RowBox[{
     RowBox[{"xAG", "[", "t", "]"}], "->", "xAG"}]}], "\[IndentingNewLine]", 
   " ", 
   RowBox[{"wAG", "/.", 
    RowBox[{
     RowBox[{"xAG", "[", "t", "]"}], "->", "xAG"}]}], "\[IndentingNewLine]", 
   " ", 
   RowBox[{"wAg", "/.", 
    RowBox[{
     RowBox[{"xAG", "[", "t", "]"}], "->", "xAG"}]}], "\[IndentingNewLine]", 
   RowBox[{"Manipulate", "[", " ", 
    RowBox[{
     RowBox[{"Plot", "[", 
      RowBox[{
       RowBox[{"{", 
        RowBox[{
         RowBox[{"%%%", "/.", 
          RowBox[{
           RowBox[{"xAG", "[", "t", "]"}], "->", "xAG"}]}], ",", 
         RowBox[{"%%", "/.", 
          RowBox[{
           RowBox[{"xAG", "[", "t", "]"}], "->", "xAG"}]}], ",", 
         RowBox[{"%", "/.", 
          RowBox[{
           RowBox[{"xAG", "[", "t", "]"}], "->", "xAG"}]}]}], "}"}], ",", 
       RowBox[{"{", 
        RowBox[{"xAG", ",", "0", ",", "1"}], "}"}], ",", " ", 
       RowBox[{"PlotRange", "\[Rule]", 
        RowBox[{"{", 
         RowBox[{
          RowBox[{"{", 
           RowBox[{"0", ",", "1"}], "}"}], ",", 
          RowBox[{"{", 
           RowBox[{"0.5", ",", "1.5"}], "}"}]}], "}"}]}]}], "  ", "]"}], ",", 
     RowBox[{"{", 
      RowBox[{"q0", ",", "0", ",", 
       RowBox[{"1", "/", "2"}]}], "}"}], ",", 
     RowBox[{"{", 
      RowBox[{"q", ",", "0", ",", 
       RowBox[{"1", "/", "2"}]}], "}"}], ",", 
     RowBox[{"{", 
      RowBox[{"e", ",", "0", ",", "1"}], "}"}], ",", 
     RowBox[{"{", 
      RowBox[{"cG", ",", "0", ",", 
       RowBox[{"1", "/", "2"}]}], "}"}], ",", 
     RowBox[{"{", 
      RowBox[{"cA", ",", "0", ",", 
       RowBox[{"1", "/", "2"}]}], "}"}], ",", 
     RowBox[{"{", 
      RowBox[{"L", ",", "0", ",", "1"}], "}"}]}], "]"}], 
   "\[IndentingNewLine]", 
   RowBox[{"(*", "\[IndentingNewLine]", 
    RowBox[{
     RowBox[{"legend", ":", "\[IndentingNewLine]", " ", "W"}], "\[Rule]", 
     RowBox[{
      RowBox[{"blue", "\[IndentingNewLine]", "wAG"}], "\[Rule]", " ", 
      RowBox[{
       RowBox[{"yellow", "\[IndentingNewLine]", "wAg"}], "\[Rule]", " ", 
       "green"}]}]}], "\[IndentingNewLine]", "*)"}]}]}]], "Input",
 InitializationCell->True,
 CellChangeTimes->{
  3.788196161168376*^9, {3.7881980511156635`*^9, 3.788198053568988*^9}, {
   3.788198089103984*^9, 3.788198095495116*^9}, {3.7881981399239073`*^9, 
   3.7881981541125402`*^9}, {3.788198226495467*^9, 3.788198232261506*^9}, {
   3.7881983058931804`*^9, 3.7881983705086555`*^9}, {3.7881991888643847`*^9, 
   3.7881992225399785`*^9}, {3.788201748580737*^9, 3.788201776270409*^9}, 
   3.7882834700666656`*^9, 3.7884562530128407`*^9, {3.7885319292861443`*^9, 
   3.7885319504238577`*^9}, {3.7885320490704765`*^9, 3.7885320573384295`*^9}, 
   3.788628926925682*^9, {3.7889884648388166`*^9, 3.7889884808314285`*^9}, {
   3.865463270512042*^9, 3.865463367888076*^9}},
 CellLabel->"In[13]:=",ExpressionUUID->"ea09ae8b-c62a-4d79-8013-9ec1b88c86b5"],

Cell[BoxData[
 RowBox[{"1", "-", 
  RowBox[{"cA", " ", "q0"}], "+", 
  RowBox[{"xAG", " ", 
   RowBox[{"(", 
    RowBox[{
     RowBox[{
      RowBox[{"-", 
       RowBox[{"(", 
        RowBox[{
         RowBox[{"-", "1"}], "+", "cA", "+", "cG"}], ")"}]}], " ", "L", " ", 
      "q"}], "+", "q0", "-", 
     RowBox[{"cG", " ", "q0"}], "+", 
     RowBox[{
      RowBox[{"(", 
       RowBox[{
        RowBox[{"-", "1"}], "+", "cA", "+", "cG"}], ")"}], " ", 
      RowBox[{"(", 
       RowBox[{
        RowBox[{"-", "1"}], "+", "L"}], ")"}], " ", "q", " ", "xAG"}]}], 
    ")"}]}]}]], "Output",
 CellChangeTimes->{
  3.788531954998186*^9, 3.7886292626515474`*^9, 3.788635881556239*^9, 
   3.788636107297993*^9, 3.7889857369318943`*^9, {3.78898846593386*^9, 
   3.7889884811834865`*^9}, 3.7892216202338247`*^9, 3.7892219723681846`*^9, 
   3.790349531891601*^9, 3.7906082930254726`*^9, 3.790617866980206*^9, 
   3.865883368053689*^9, 3.876350566924037*^9},
 CellLabel->"Out[13]=",ExpressionUUID->"7c0aac6e-ae2e-448a-93c6-e9a85d902ad9"],

Cell[BoxData[
 RowBox[{"1", "-", 
  RowBox[{
   RowBox[{"(", 
    RowBox[{"cA", "+", "cG"}], ")"}], " ", 
   RowBox[{"(", 
    RowBox[{"q0", "+", 
     RowBox[{"q", " ", 
      RowBox[{"(", 
       RowBox[{"L", "+", "xAG", "-", 
        RowBox[{"L", " ", "xAG"}]}], ")"}]}]}], ")"}]}], "+", 
  RowBox[{
   RowBox[{"(", 
    RowBox[{"e", "+", 
     RowBox[{
      RowBox[{"(", 
       RowBox[{"1", "-", "e"}], ")"}], " ", "xAG"}]}], ")"}], " ", 
   RowBox[{"(", 
    RowBox[{"q0", "+", 
     RowBox[{"q", " ", 
      RowBox[{"(", 
       RowBox[{"L", "+", "xAG", "-", 
        RowBox[{"L", " ", "xAG"}]}], ")"}]}]}], ")"}]}]}]], "Output",
 CellChangeTimes->{
  3.788531954998186*^9, 3.7886292626515474`*^9, 3.788635881556239*^9, 
   3.788636107297993*^9, 3.7889857369318943`*^9, {3.78898846593386*^9, 
   3.7889884811834865`*^9}, 3.7892216202338247`*^9, 3.7892219723681846`*^9, 
   3.790349531891601*^9, 3.7906082930254726`*^9, 3.790617866980206*^9, 
   3.865883368053689*^9, 3.876350566939655*^9},
 CellLabel->"Out[14]=",ExpressionUUID->"83d791d3-9c0f-49f0-96d2-3655facb740c"],

Cell[BoxData[
 RowBox[{"1", "-", 
  RowBox[{"cA", " ", "q0"}], "+", 
  RowBox[{
   RowBox[{"(", 
    RowBox[{"1", "-", "e"}], ")"}], " ", "xAG", " ", 
   RowBox[{"(", 
    RowBox[{"q0", "+", 
     RowBox[{"q", " ", 
      RowBox[{"(", 
       RowBox[{"L", "+", "xAG", "-", 
        RowBox[{"L", " ", "xAG"}]}], ")"}]}]}], ")"}]}]}]], "Output",
 CellChangeTimes->{
  3.788531954998186*^9, 3.7886292626515474`*^9, 3.788635881556239*^9, 
   3.788636107297993*^9, 3.7889857369318943`*^9, {3.78898846593386*^9, 
   3.7889884811834865`*^9}, 3.7892216202338247`*^9, 3.7892219723681846`*^9, 
   3.790349531891601*^9, 3.7906082930254726`*^9, 3.790617866980206*^9, 
   3.865883368053689*^9, 3.876350566939655*^9},
 CellLabel->"Out[15]=",ExpressionUUID->"931ec1ff-a1eb-4047-977b-16d89f260186"],

Cell[BoxData[
 TagBox[
  StyleBox[
   DynamicModuleBox[{$CellContext`cA$$ = 0.307, $CellContext`cG$$ = 
    0.14200000000000002`, $CellContext`e$$ = 0.638, $CellContext`L$$ = 
    0.6920000000000001, $CellContext`q$$ = 0.352, $CellContext`q0$$ = 0.198, 
    Typeset`show$$ = True, Typeset`bookmarkList$$ = {}, 
    Typeset`bookmarkMode$$ = "Menu", Typeset`animator$$, Typeset`animvar$$ = 
    1, Typeset`name$$ = "\"untitled\"", Typeset`specs$$ = {{
      Hold[$CellContext`q0$$], 0, 
      Rational[1, 2]}, {
      Hold[$CellContext`q$$], 0, 
      Rational[1, 2]}, {
      Hold[$CellContext`e$$], 0, 1}, {
      Hold[$CellContext`cG$$], 0, 
      Rational[1, 2]}, {
      Hold[$CellContext`cA$$], 0, 
      Rational[1, 2]}, {
      Hold[$CellContext`L$$], 0, 1}}, Typeset`size$$ = {324., {99., 103.}}, 
    Typeset`update$$ = 0, Typeset`initDone$$, Typeset`skipInitDone$$ = 
    True, $CellContext`q0$6597$$ = 0, $CellContext`q$6598$$ = 
    0, $CellContext`e$6599$$ = 0, $CellContext`cG$6600$$ = 
    0, $CellContext`cA$6601$$ = 0, $CellContext`L$6602$$ = 0}, 
    DynamicBox[Manipulate`ManipulateBoxes[
     1, StandardForm, 
      "Variables" :> {$CellContext`cA$$ = 0, $CellContext`cG$$ = 
        0, $CellContext`e$$ = 0, $CellContext`L$$ = 0, $CellContext`q$$ = 
        0, $CellContext`q0$$ = 0}, "ControllerVariables" :> {
        Hold[$CellContext`q0$$, $CellContext`q0$6597$$, 0], 
        Hold[$CellContext`q$$, $CellContext`q$6598$$, 0], 
        Hold[$CellContext`e$$, $CellContext`e$6599$$, 0], 
        Hold[$CellContext`cG$$, $CellContext`cG$6600$$, 0], 
        Hold[$CellContext`cA$$, $CellContext`cA$6601$$, 0], 
        Hold[$CellContext`L$$, $CellContext`L$6602$$, 0]}, 
      "OtherVariables" :> {
       Typeset`show$$, Typeset`bookmarkList$$, Typeset`bookmarkMode$$, 
        Typeset`animator$$, Typeset`animvar$$, Typeset`name$$, 
        Typeset`specs$$, Typeset`size$$, Typeset`update$$, Typeset`initDone$$,
         Typeset`skipInitDone$$}, "Body" :> Plot[{
         ReplaceAll[
         1 - $CellContext`cA$$ $CellContext`q0$$ + $CellContext`xAG (((-(-1 + \
$CellContext`cA$$ + $CellContext`cG$$)) $CellContext`L$$) $CellContext`q$$ + \
$CellContext`q0$$ - $CellContext`cG$$ $CellContext`q0$$ + (((-1 + \
$CellContext`cA$$ + $CellContext`cG$$) (-1 + $CellContext`L$$)) \
$CellContext`q$$) $CellContext`xAG), $CellContext`xAG[$CellContext`t] -> \
$CellContext`xAG], 
         ReplaceAll[
         1 - ($CellContext`cA$$ + $CellContext`cG$$) ($CellContext`q0$$ + \
$CellContext`q$$ ($CellContext`L$$ + $CellContext`xAG - $CellContext`L$$ \
$CellContext`xAG)) + ($CellContext`e$$ + (
              1 - $CellContext`e$$) $CellContext`xAG) ($CellContext`q0$$ + \
$CellContext`q$$ ($CellContext`L$$ + $CellContext`xAG - $CellContext`L$$ \
$CellContext`xAG)), $CellContext`xAG[$CellContext`t] -> $CellContext`xAG], 
         ReplaceAll[
         1 - $CellContext`cA$$ $CellContext`q0$$ + ((
             1 - $CellContext`e$$) $CellContext`xAG) ($CellContext`q0$$ + \
$CellContext`q$$ ($CellContext`L$$ + $CellContext`xAG - $CellContext`L$$ \
$CellContext`xAG)), $CellContext`xAG[$CellContext`t] -> $CellContext`xAG]}, \
{$CellContext`xAG, 0, 1}, PlotRange -> {{0, 1}, {0.5, 1.5}}], 
      "Specifications" :> {{$CellContext`q0$$, 0, 
         Rational[1, 2]}, {$CellContext`q$$, 0, 
         Rational[1, 2]}, {$CellContext`e$$, 0, 1}, {$CellContext`cG$$, 0, 
         Rational[1, 2]}, {$CellContext`cA$$, 0, 
         Rational[1, 2]}, {$CellContext`L$$, 0, 1}}, "Options" :> {}, 
      "DefaultOptions" :> {}],
     ImageSizeCache->{371., {204., 210.}},
     SingleEvaluation->True],
    Deinitialization:>None,
    DynamicModuleValues:>{},
    SynchronousInitialization->True,
    UndoTrackedVariables:>{Typeset`show$$, Typeset`bookmarkMode$$},
    UnsavedVariables:>{Typeset`initDone$$},
    UntrackedVariables:>{Typeset`size$$}], "Manipulate",
   Deployed->True,
   StripOnInput->False],
  Manipulate`InterpretManipulate[1]]], "Output",
 CellChangeTimes->{
  3.788531954998186*^9, 3.7886292626515474`*^9, 3.788635881556239*^9, 
   3.788636107297993*^9, 3.7889857369318943`*^9, {3.78898846593386*^9, 
   3.7889884811834865`*^9}, 3.7892216202338247`*^9, 3.7892219723681846`*^9, 
   3.790349531891601*^9, 3.7906082930254726`*^9, 3.790617866980206*^9, 
   3.865883368053689*^9, 3.8763505671427326`*^9},
 CellLabel->"Out[16]=",ExpressionUUID->"7b93408f-61b1-4ca4-86a0-727170afadc9"]
}, Open  ]],

Cell[CellGroupData[{

Cell[TextData[{
 "Recurrence - System of  {",
 Cell[BoxData[
  FormBox[
   SubscriptBox["x", "AG"], TraditionalForm]],
  FormatType->"TraditionalForm",ExpressionUUID->
  "a284a988-3f98-4041-8088-c8678a7e3a3e"],
 ", ",
 Cell[BoxData[
  FormBox[
   SubscriptBox["x", "Ag"], TraditionalForm]],
  FormatType->"TraditionalForm",ExpressionUUID->
  "0e6ca4d5-de44-463a-942c-f4945e1f1a11"],
 "}"
}], "Chapter",
 CellChangeTimes->{{3.736599009218405*^9, 3.7365990335067043`*^9}, {
   3.736600932241529*^9, 3.73660094368892*^9}, 3.736601103279917*^9, 
   3.736601456762148*^9, {3.737123415562862*^9, 3.7371234266748857`*^9}, {
   3.737240585958791*^9, 3.737240595859663*^9}, {3.7799908831704426`*^9, 
   3.7799908986672573`*^9}, {3.8013600532267084`*^9, 
   3.8013600578304214`*^9}, {3.8014066160243926`*^9, 
   3.8014066185835495`*^9}, {3.8652920054224467`*^9, 3.865292051787938*^9}, {
   3.8658742767330036`*^9, 3.865874336568344*^9}, {3.8658747423355727`*^9, 
   3.8658747449280925`*^9}, 3.865874979484044*^9, {3.8658767663072524`*^9, 
   3.865876771428737*^9}},ExpressionUUID->"4b1ce7d4-af6d-4b64-b07a-\
3895cc53cd69"],

Cell[CellGroupData[{

Cell[BoxData[{
 RowBox[{
  RowBox[{
   RowBox[{
    RowBox[{"xAg", "[", "t", "]"}], "=", 
    RowBox[{"(", 
     RowBox[{"1", "-", 
      RowBox[{"xAG", "[", "t", "]"}]}], ")"}]}], ";"}], 
  "\[IndentingNewLine]"}], "\[IndentingNewLine]", 
 RowBox[{
  RowBox[{"xAG", "[", 
   RowBox[{"t", "+", "1"}], "]"}], "=", 
  RowBox[{
   RowBox[{"(", 
    FractionBox[
     RowBox[{
      RowBox[{"xAG", "[", "t", "]"}], "*", "wAG"}], "W"], "  ", ")"}], "//", 
   "FullSimplify"}]}]}], "Input",
 InitializationCell->True,
 CellChangeTimes->{{3.728235249894845*^9, 3.728235283215143*^9}, {
   3.728235488730999*^9, 3.728235511099825*^9}, {3.7328857657636495`*^9, 
   3.732885770577727*^9}, {3.732887376799226*^9, 3.7328873972327046`*^9}, {
   3.7328879821424284`*^9, 3.7328879993288183`*^9}, {3.732888402298055*^9, 
   3.732888451045225*^9}, {3.732888668914646*^9, 3.732888694289047*^9}, 
   3.7328891853211794`*^9, {3.7328921722519183`*^9, 3.732892282400199*^9}, {
   3.733232682008058*^9, 3.733232692766672*^9}, {3.733233890675205*^9, 
   3.733233922258807*^9}, {3.734706315831551*^9, 3.73470641312887*^9}, {
   3.734706563348566*^9, 3.734706750846304*^9}, {3.7347068028156757`*^9, 
   3.7347068685604153`*^9}, {3.734707158709874*^9, 3.73470715926882*^9}, {
   3.734707325798902*^9, 3.7347073521769257`*^9}, {3.734707450762155*^9, 
   3.7347074538648977`*^9}, {3.7347144844492693`*^9, 3.734714492710651*^9}, {
   3.734718622597126*^9, 3.734718632014868*^9}, 3.734778101449339*^9, {
   3.7370503343491573`*^9, 3.7370503956163845`*^9}, {3.7370513474485765`*^9, 
   3.7370513625453787`*^9}, {3.737051460786045*^9, 3.7370514620836616`*^9}, {
   3.7370522051554728`*^9, 3.737052269076511*^9}, 3.737052330125822*^9, 
   3.737116233002611*^9, {3.737116266697748*^9, 3.7371162699355783`*^9}, {
   3.73711655281527*^9, 3.7371166202543*^9}, 3.737116724849073*^9, {
   3.7371209631423807`*^9, 3.737120965708013*^9}, {3.7371209991353827`*^9, 
   3.737121002868743*^9}, {3.7371214308211803`*^9, 3.737121463155904*^9}, {
   3.737121521613064*^9, 3.737121528149315*^9}, 3.737125711520187*^9, {
   3.737133308727386*^9, 3.737133348730484*^9}, {3.737133794388606*^9, 
   3.7371338040344963`*^9}, {3.737154199790861*^9, 3.737154301859883*^9}, {
   3.7371543625381823`*^9, 3.737154429430232*^9}, 3.73720284704607*^9, {
   3.737202978902944*^9, 3.737202981774605*^9}, {3.73720305253566*^9, 
   3.7372030539844637`*^9}, {3.737203107121686*^9, 3.7372031075442467`*^9}, {
   3.737293785682557*^9, 3.7372938426179647`*^9}, {3.7382676795197835`*^9, 
   3.738267682725041*^9}, {3.773059586589902*^9, 3.7730596444548197`*^9}, {
   3.773060097345063*^9, 3.773060156840926*^9}, {3.773150818317817*^9, 
   3.7731508380700245`*^9}, {3.773325079426422*^9, 3.773325084302395*^9}, 
   3.773409692447755*^9, {3.773412850168477*^9, 3.773412851119933*^9}, {
   3.7735086183303576`*^9, 3.773508620211958*^9}, {3.773508652744008*^9, 
   3.773508658982335*^9}, {3.773508695785452*^9, 3.7735086963210154`*^9}, {
   3.773594003202606*^9, 3.773594057392866*^9}, {3.7735941496842318`*^9, 
   3.773594169640859*^9}, 3.7737614070583887`*^9, 3.773761439472045*^9, 
   3.7737614699336967`*^9, 3.77376153925541*^9, {3.773961582411668*^9, 
   3.7739615843165426`*^9}, {3.779980518088537*^9, 3.7799806282520905`*^9}, {
   3.7813955974188137`*^9, 3.7813956372690835`*^9}, {3.781395725803784*^9, 
   3.7813957295590086`*^9}, {3.7872619245450416`*^9, 3.7872619874272165`*^9}, 
   3.7872669318444767`*^9, 3.788456294173217*^9, {3.7886294614705296`*^9, 
   3.788629462298663*^9}, {3.865463430731575*^9, 3.865463469846284*^9}, {
   3.865883415390292*^9, 3.865883416877693*^9}},
 CellLabel->"In[18]:=",ExpressionUUID->"edeb2b54-dd27-49f1-8f06-b117dabbae5d"],

Cell[BoxData[
 FractionBox[
  RowBox[{
   RowBox[{"xAG", "[", "t", "]"}], " ", 
   RowBox[{"(", 
    RowBox[{"1", "-", 
     RowBox[{
      RowBox[{"(", 
       RowBox[{"cA", "+", "cG"}], ")"}], " ", 
      RowBox[{"(", 
       RowBox[{"q0", "+", 
        RowBox[{"q", " ", 
         RowBox[{"(", 
          RowBox[{"L", "+", 
           RowBox[{"xAG", "[", "t", "]"}], "-", 
           RowBox[{"L", " ", 
            RowBox[{"xAG", "[", "t", "]"}]}]}], ")"}]}]}], ")"}]}], "+", 
     RowBox[{
      RowBox[{"(", 
       RowBox[{"e", "+", 
        RowBox[{"xAG", "[", "t", "]"}], "-", 
        RowBox[{"e", " ", 
         RowBox[{"xAG", "[", "t", "]"}]}]}], ")"}], " ", 
      RowBox[{"(", 
       RowBox[{"q0", "+", 
        RowBox[{"q", " ", 
         RowBox[{"(", 
          RowBox[{"L", "+", 
           RowBox[{"xAG", "[", "t", "]"}], "-", 
           RowBox[{"L", " ", 
            RowBox[{"xAG", "[", "t", "]"}]}]}], ")"}]}]}], ")"}]}]}], ")"}]}], 
  RowBox[{"1", "-", 
   RowBox[{"cA", " ", "q0"}], "+", 
   RowBox[{
    RowBox[{"xAG", "[", "t", "]"}], " ", 
    RowBox[{"(", 
     RowBox[{
      RowBox[{
       RowBox[{"-", 
        RowBox[{"(", 
         RowBox[{
          RowBox[{"-", "1"}], "+", "cA", "+", "cG"}], ")"}]}], " ", "L", " ", 
       "q"}], "+", "q0", "-", 
      RowBox[{"cG", " ", "q0"}], "+", 
      RowBox[{
       RowBox[{"(", 
        RowBox[{
         RowBox[{"-", "1"}], "+", "cA", "+", "cG"}], ")"}], " ", 
       RowBox[{"(", 
        RowBox[{
         RowBox[{"-", "1"}], "+", "L"}], ")"}], " ", "q", " ", 
       RowBox[{"xAG", "[", "t", "]"}]}]}], ")"}]}]}]]], "Output",
 CellChangeTimes->{
  3.7872619940319347`*^9, 3.787266938141857*^9, 3.788194409527565*^9, {
   3.7882837840119476`*^9, 3.788283798316741*^9}, 3.7882838885755587`*^9, 
   3.788286439537822*^9, 3.78830303447781*^9, 3.7883032758387117`*^9, 
   3.788352984972212*^9, 3.7884576180749693`*^9, 3.7884604243007517`*^9, 
   3.7886294195936728`*^9, 3.788629463767435*^9, 3.788635884150012*^9, 
   3.788636279036436*^9, 3.788990952877982*^9, 3.7892243646116743`*^9, 
   3.7903497891410217`*^9, 3.7906083294809494`*^9, 3.79061556837517*^9, 
   3.790617208149275*^9, 3.7906174723208075`*^9, 3.7906178708577976`*^9, 
   3.7910462461146307`*^9, 3.79104739062895*^9, 3.8658834197208347`*^9, 
   3.876350581458357*^9, 3.8763513528452816`*^9, 3.876351398032996*^9},
 CellLabel->"Out[19]=",ExpressionUUID->"0cf7814d-9fba-427d-8daf-2f06590e8ad8"]
}, Open  ]]
}, Open  ]],

Cell[CellGroupData[{

Cell["Finding equilibrium", "Chapter",
 CellChangeTimes->{{3.728312929528275*^9, 3.728312952113284*^9}, {
  3.728313180884364*^9, 3.7283131842765093`*^9}, {3.8658738622762537`*^9, 
  3.8658738672428703`*^9}, {3.865873949994647*^9, 
  3.8658739562495227`*^9}},ExpressionUUID->"dbbf4888-293c-49f7-9f82-\
feeece78c3e2"],

Cell[CellGroupData[{

Cell[BoxData[{
 RowBox[{
  RowBox[{"equil", "=", 
   RowBox[{"Solve", "[", 
    RowBox[{
     RowBox[{"{", 
      RowBox[{
       RowBox[{
        RowBox[{"xAG", "[", 
         RowBox[{"t", "+", "1"}], "]"}], "-", 
        RowBox[{"xAG", "[", "t", "]"}]}], "\[Equal]", "0"}], "}"}], ",", 
     RowBox[{"{", 
      RowBox[{"xAG", "[", "t", "]"}], "}"}]}], "]"}]}], 
  ";"}], "\[IndentingNewLine]", 
 RowBox[{"equilibrium", " ", "=", 
  RowBox[{"equil", "//", "FullSimplify"}]}], "\[IndentingNewLine]", 
 RowBox[{"equilibrium", "//", "MatrixForm"}]}], "Input",
 InitializationCell->True,
 CellChangeTimes->{{3.7283135649572906`*^9, 3.728313584881826*^9}, {
   3.728313976777204*^9, 3.7283140080080843`*^9}, {3.728906755338702*^9, 
   3.728906773868473*^9}, {3.730383017857237*^9, 3.730383037408513*^9}, {
   3.734714625035451*^9, 3.7347146412603188`*^9}, 3.735224018257588*^9, {
   3.7355547841904793`*^9, 3.7355547894219093`*^9}, {3.73555485567017*^9, 
   3.735554893871882*^9}, {3.73555498349641*^9, 3.735554990034256*^9}, {
   3.7355550340730762`*^9, 3.735555058394318*^9}, 3.736592991431025*^9, {
   3.736616170175563*^9, 3.736616216963615*^9}, {3.737052358371654*^9, 
   3.7370523756287174`*^9}, {3.737121823987234*^9, 3.7371218351797533`*^9}, {
   3.7730603518956385`*^9, 3.773060368722789*^9}, {3.7730650101367283`*^9, 
   3.77306501566844*^9}, 3.773412969161439*^9, {3.773508715169637*^9, 
   3.7735087161300697`*^9}, {3.773508756778434*^9, 3.77350878329356*^9}, {
   3.773509242973268*^9, 3.7735092467691193`*^9}, 3.773509581905734*^9, {
   3.7735946681384544`*^9, 3.773594723822011*^9}, {3.773595195695777*^9, 
   3.7735952011811132`*^9}, {3.773759388579207*^9, 3.7737593890120535`*^9}, 
   3.773759932271783*^9, {3.773759967513319*^9, 3.7737599729917116`*^9}, {
   3.773843036223667*^9, 3.7738430418122797`*^9}, {3.7799816922418566`*^9, 
   3.7799817436265182`*^9}, {3.7813956505690403`*^9, 3.781395692648992*^9}, {
   3.7872620326742268`*^9, 3.787262095295738*^9}, {3.865463476173952*^9, 
   3.865463488328354*^9}},
 CellLabel->"In[20]:=",ExpressionUUID->"1325ff80-cdd5-45ba-9e22-66119776bc93"],

Cell[BoxData[
 RowBox[{"{", 
  RowBox[{
   RowBox[{"{", 
    RowBox[{
     RowBox[{"xAG", "[", "t", "]"}], "\[Rule]", "0"}], "}"}], ",", 
   RowBox[{"{", 
    RowBox[{
     RowBox[{"xAG", "[", "t", "]"}], "\[Rule]", "1"}], "}"}], ",", 
   RowBox[{"{", 
    RowBox[{
     RowBox[{"xAG", "[", "t", "]"}], "\[Rule]", 
     FractionBox[
      RowBox[{
       RowBox[{"cA", " ", "L", " ", "q"}], "+", 
       RowBox[{
        RowBox[{"(", 
         RowBox[{"cG", "-", "e"}], ")"}], " ", 
        RowBox[{"(", 
         RowBox[{
          RowBox[{"L", " ", "q"}], "+", "q0"}], ")"}]}]}], 
      RowBox[{
       RowBox[{"(", 
        RowBox[{"cA", "+", "cG", "-", "e"}], ")"}], " ", 
       RowBox[{"(", 
        RowBox[{
         RowBox[{"-", "1"}], "+", "L"}], ")"}], " ", "q"}]]}], "}"}]}], 
  "}"}]], "Output",
 CellChangeTimes->{{3.787262049756999*^9, 3.7872620980079184`*^9}, 
   3.7872669463244724`*^9, 3.787267698228275*^9, 3.788194418559471*^9, 
   3.788283892614565*^9, 3.7883031117354035`*^9, 3.788303285995401*^9, 
   3.7884576419055977`*^9, 3.7886294727831717`*^9, 3.7886358843687625`*^9, 
   3.7886362864583797`*^9, 3.788990956201618*^9, 3.789224374742572*^9, 
   3.7903524366401987`*^9, 3.790608332863901*^9, 3.7906155700496917`*^9, 
   3.790617213291521*^9, 3.790617872702862*^9, 3.7910462482284794`*^9, 
   3.791047401208111*^9, 3.8658834429858913`*^9, 3.876350587911833*^9, 
   3.876351363768339*^9, 3.8763514014265943`*^9},
 CellLabel->"Out[21]=",ExpressionUUID->"5cd26700-4687-4824-8187-ba3f28f785cd"],

Cell[BoxData[
 TagBox[
  RowBox[{"(", "\[NoBreak]", GridBox[{
     {
      RowBox[{
       RowBox[{"xAG", "[", "t", "]"}], "\[Rule]", "0"}]},
     {
      RowBox[{
       RowBox[{"xAG", "[", "t", "]"}], "\[Rule]", "1"}]},
     {
      RowBox[{
       RowBox[{"xAG", "[", "t", "]"}], "\[Rule]", 
       FractionBox[
        RowBox[{
         RowBox[{"cA", " ", "L", " ", "q"}], "+", 
         RowBox[{
          RowBox[{"(", 
           RowBox[{"cG", "-", "e"}], ")"}], " ", 
          RowBox[{"(", 
           RowBox[{
            RowBox[{"L", " ", "q"}], "+", "q0"}], ")"}]}]}], 
        RowBox[{
         RowBox[{"(", 
          RowBox[{"cA", "+", "cG", "-", "e"}], ")"}], " ", 
         RowBox[{"(", 
          RowBox[{
           RowBox[{"-", "1"}], "+", "L"}], ")"}], " ", "q"}]]}]}
    },
    GridBoxAlignment->{"Columns" -> {{Center}}, "Rows" -> {{Baseline}}},
    GridBoxSpacings->{"Columns" -> {
        Offset[0.27999999999999997`], {
         Offset[0.7]}, 
        Offset[0.27999999999999997`]}, "Rows" -> {
        Offset[0.2], {
         Offset[0.4]}, 
        Offset[0.2]}}], "\[NoBreak]", ")"}],
  Function[BoxForm`e$, 
   MatrixForm[BoxForm`e$]]]], "Output",
 CellChangeTimes->{{3.787262049756999*^9, 3.7872620980079184`*^9}, 
   3.7872669463244724`*^9, 3.787267698228275*^9, 3.788194418559471*^9, 
   3.788283892614565*^9, 3.7883031117354035`*^9, 3.788303285995401*^9, 
   3.7884576419055977`*^9, 3.7886294727831717`*^9, 3.7886358843687625`*^9, 
   3.7886362864583797`*^9, 3.788990956201618*^9, 3.789224374742572*^9, 
   3.7903524366401987`*^9, 3.790608332863901*^9, 3.7906155700496917`*^9, 
   3.790617213291521*^9, 3.790617872702862*^9, 3.7910462482284794`*^9, 
   3.791047401208111*^9, 3.8658834429858913`*^9, 3.876350587911833*^9, 
   3.876351363768339*^9, 3.8763514014421797`*^9},
 CellLabel->
  "Out[22]//MatrixForm=",ExpressionUUID->"f7986adf-3e09-422f-a8c9-\
375ee7368e9d"]
}, Open  ]],

Cell[CellGroupData[{

Cell["Condition for existence", "Subsection",
 CellChangeTimes->{{3.773515610121995*^9, 3.7735156309433436`*^9}, {
  3.773516088554265*^9, 3.7735160909229345`*^9}, {3.7872621997337637`*^9, 
  3.7872622003524613`*^9}, {3.787264597353944*^9, 
  3.787264600865723*^9}},ExpressionUUID->"5a66eabb-1c28-4ed0-8426-\
04fc8d55fdcc"],

Cell[CellGroupData[{

Cell[BoxData[{
 RowBox[{"xAG1", "=", 
  RowBox[{
   RowBox[{"xAG", "[", "t", "]"}], "/.", 
   RowBox[{"equilibrium", "[", 
    RowBox[{"[", "1", "]"}], "]"}]}]}], "\[IndentingNewLine]", 
 RowBox[{"xAG2", "=", 
  RowBox[{
   RowBox[{"xAG", "[", "t", "]"}], "/.", 
   RowBox[{"equilibrium", "[", 
    RowBox[{"[", "2", "]"}], "]"}]}]}], "\[IndentingNewLine]", 
 RowBox[{"xAG3", "=", 
  RowBox[{
   RowBox[{
    RowBox[{"xAG", "[", "t", "]"}], "/.", 
    RowBox[{"equilibrium", "[", 
     RowBox[{"[", "3", "]"}], "]"}]}], "//", "FullSimplify"}]}]}], "Input",
 InitializationCell->True,
 CellChangeTimes->{{3.7735096228443165`*^9, 3.7735096466786127`*^9}, {
  3.7735097595070553`*^9, 3.7735097730388885`*^9}, {3.7735100323897285`*^9, 
  3.773510047963105*^9}, {3.773510148050597*^9, 3.773510151385682*^9}, {
  3.7735101846029005`*^9, 3.7735102532175136`*^9}, {3.773510293956628*^9, 
  3.773510429211126*^9}, {3.7735104665313787`*^9, 3.77351048154126*^9}, {
  3.773510516619504*^9, 3.773510565930709*^9}, {3.7735106009471188`*^9, 
  3.773510607529525*^9}, {3.773515934046226*^9, 3.7735160686544533`*^9}, {
  3.7735161887724075`*^9, 3.7735161912757177`*^9}, {3.773516800140579*^9, 
  3.7735168016116495`*^9}, {3.7872622244194117`*^9, 3.787262275201851*^9}, {
  3.787262323411933*^9, 3.787262332099337*^9}, {3.7872624333980103`*^9, 
  3.7872625153124504`*^9}, {3.7886295677857313`*^9, 3.78862957228577*^9}, {
  3.865463997184597*^9, 3.8654640112350416`*^9}},
 CellLabel->"In[22]:=",ExpressionUUID->"132fd36d-6e9c-4eb2-940a-26fcbec781b7"],

Cell[BoxData["0"], "Output",
 CellChangeTimes->{
  3.7735158007096043`*^9, 3.7735159714123564`*^9, 3.7872622783086977`*^9, {
   3.7872623328016925`*^9, 3.787262339280369*^9}, {3.7872624584599776`*^9, 
   3.787262515921821*^9}, 3.78726772640455*^9, 3.7881944673915973`*^9, 
   3.788283905587801*^9, 3.788303131114953*^9, 3.7883032898872666`*^9, 
   3.7886295068929815`*^9, 3.7886295734264045`*^9, 3.788629628817622*^9, 
   3.7886358844937677`*^9, 3.7886363374136124`*^9, 3.788991036708495*^9, 
   3.7892253430227985`*^9, 3.7903527077796392`*^9, 3.8658835812154484`*^9, 
   3.8763505944311976`*^9},
 CellLabel->"Out[22]=",ExpressionUUID->"9f317ffe-5fed-4227-ab08-d3e474c62762"],

Cell[BoxData["1"], "Output",
 CellChangeTimes->{
  3.7735158007096043`*^9, 3.7735159714123564`*^9, 3.7872622783086977`*^9, {
   3.7872623328016925`*^9, 3.787262339280369*^9}, {3.7872624584599776`*^9, 
   3.787262515921821*^9}, 3.78726772640455*^9, 3.7881944673915973`*^9, 
   3.788283905587801*^9, 3.788303131114953*^9, 3.7883032898872666`*^9, 
   3.7886295068929815`*^9, 3.7886295734264045`*^9, 3.788629628817622*^9, 
   3.7886358844937677`*^9, 3.7886363374136124`*^9, 3.788991036708495*^9, 
   3.7892253430227985`*^9, 3.7903527077796392`*^9, 3.8658835812154484`*^9, 
   3.8763505944624405`*^9},
 CellLabel->"Out[23]=",ExpressionUUID->"0d9c9629-2762-4eab-88be-4a289e0b3bfc"],

Cell[BoxData[
 FractionBox[
  RowBox[{
   RowBox[{"cA", " ", "L", " ", "q"}], "+", 
   RowBox[{
    RowBox[{"(", 
     RowBox[{"cG", "-", "e"}], ")"}], " ", 
    RowBox[{"(", 
     RowBox[{
      RowBox[{"L", " ", "q"}], "+", "q0"}], ")"}]}]}], 
  RowBox[{
   RowBox[{"(", 
    RowBox[{"cA", "+", "cG", "-", "e"}], ")"}], " ", 
   RowBox[{"(", 
    RowBox[{
     RowBox[{"-", "1"}], "+", "L"}], ")"}], " ", "q"}]]], "Output",
 CellChangeTimes->{
  3.7735158007096043`*^9, 3.7735159714123564`*^9, 3.7872622783086977`*^9, {
   3.7872623328016925`*^9, 3.787262339280369*^9}, {3.7872624584599776`*^9, 
   3.787262515921821*^9}, 3.78726772640455*^9, 3.7881944673915973`*^9, 
   3.788283905587801*^9, 3.788303131114953*^9, 3.7883032898872666`*^9, 
   3.7886295068929815`*^9, 3.7886295734264045`*^9, 3.788629628817622*^9, 
   3.7886358844937677`*^9, 3.7886363374136124`*^9, 3.788991036708495*^9, 
   3.7892253430227985`*^9, 3.7903527077796392`*^9, 3.8658835812154484`*^9, 
   3.8763505944624405`*^9},
 CellLabel->"Out[24]=",ExpressionUUID->"159da5b2-e40e-4045-b0a1-3cb6194e06db"]
}, Open  ]],

Cell[CellGroupData[{

Cell[BoxData[
 RowBox[{
  RowBox[{"Reduce", "[", 
   RowBox[{
    RowBox[{"{", " ", 
     RowBox[{
      RowBox[{"0", "<", "xAG3", "<", "1"}], ",", "\[IndentingNewLine]", 
      RowBox[{"0", "<=", " ", "e", "\[LessEqual]", " ", "1"}], ",", 
      "\[IndentingNewLine]", 
      RowBox[{"0", "<=", " ", "L", "\[LessEqual]", " ", "1"}], ",", 
      "\[IndentingNewLine]", 
      RowBox[{"0", "<=", " ", "cG", "<", " ", 
       RowBox[{"1", "/", "2"}]}], ",", "\[IndentingNewLine]", 
      RowBox[{"0", "<=", "cA", "<", " ", 
       RowBox[{"1", "/", "2"}]}], ",", "\[IndentingNewLine]", 
      RowBox[{"0", "\[LessEqual]", " ", "q", "\[LessEqual]", " ", 
       RowBox[{"1", "/", "2"}]}], ",", "\[IndentingNewLine]", 
      RowBox[{"0", "\[LessEqual]", " ", "q0", "\[LessEqual]", " ", 
       RowBox[{"1", "/", "2"}]}]}], "}"}], ",", 
    RowBox[{"{", "e", "}"}]}], "]"}], "//", "FullSimplify"}]], "Input",
 InitializationCell->True,
 CellChangeTimes->{
  3.7735101113247547`*^9, 3.7735101639570837`*^9, 3.773510214183839*^9, {
   3.7735156653244514`*^9, 3.7735156795793524`*^9}, {3.7735161087812047`*^9, 
   3.773516124075326*^9}, 3.787263815826651*^9, {3.787263866628933*^9, 
   3.7872638841180816`*^9}, {3.7872639270031147`*^9, 
   3.7872639424098034`*^9}, {3.7872639811707354`*^9, 3.7872639833145103`*^9}, 
   3.787264114690207*^9, {3.7872643147872295`*^9, 3.7872643244512587`*^9}, {
   3.7881868546529303`*^9, 3.788186859559248*^9}, 3.7882835294332423`*^9, 
   3.788629502205426*^9, 3.7886363684463124`*^9, 3.7886364638559833`*^9, {
   3.788651380828811*^9, 3.7886513849382377`*^9}, 3.865464016509388*^9, {
   3.865464083029988*^9, 3.8654640884428625`*^9}},
 CellLabel->"In[25]:=",ExpressionUUID->"f72d2336-6fa8-465a-89b8-bd5626e77c24"],

Cell[BoxData[
 RowBox[{
  RowBox[{"0", "<", "cA", "<", 
   FractionBox["1", "2"]}], "&&", 
  RowBox[{"0", "<", "q", "\[LessEqual]", 
   FractionBox["1", "2"]}], "&&", 
  RowBox[{"0", "<", "q0", "\[LessEqual]", 
   FractionBox["1", "2"]}], "&&", 
  RowBox[{"0", "\[LessEqual]", "L", "<", "1"}], "&&", 
  RowBox[{"(", 
   RowBox[{
    RowBox[{"(", 
     RowBox[{
      RowBox[{"cG", "\[Equal]", "0"}], "&&", 
      RowBox[{
       FractionBox[
        RowBox[{"cA", " ", "L", " ", "q"}], 
        RowBox[{
         RowBox[{"L", " ", "q"}], "+", "q0"}]], "<", "e", "<", 
       FractionBox[
        RowBox[{"cA", " ", "q"}], 
        RowBox[{"q", "+", "q0"}]]}]}], ")"}], "||", 
    RowBox[{"(", 
     RowBox[{
      RowBox[{"0", "<", "cG", "<", 
       FractionBox["1", "2"]}], "&&", 
      RowBox[{
       RowBox[{"cG", "+", 
        FractionBox[
         RowBox[{"cA", " ", "L", " ", "q"}], 
         RowBox[{
          RowBox[{"L", " ", "q"}], "+", "q0"}]]}], "<", "e", "<", 
       RowBox[{"cG", "+", 
        FractionBox[
         RowBox[{"cA", " ", "q"}], 
         RowBox[{"q", "+", "q0"}]]}]}]}], ")"}]}], ")"}]}]], "Output",
 CellChangeTimes->{
  3.7872638950084143`*^9, {3.7872639281367483`*^9, 3.7872639449495587`*^9}, 
   3.7872639853164654`*^9, 3.7872641154036393`*^9, 3.7872643275766773`*^9, 
   3.7872677378879676`*^9, 3.788194473455223*^9, 3.78828390989674*^9, 
   3.7883032929781933`*^9, 3.7886295160493493`*^9, 3.788629640333492*^9, 
   3.7886358858844023`*^9, 3.788636385665277*^9, 3.7886364671372757`*^9, 
   3.788651387110141*^9, 3.788991043051401*^9, 3.7892253723383675`*^9, 
   3.790352715259618*^9, 3.8658835891297617`*^9, 3.8763506016352997`*^9},
 CellLabel->"Out[25]=",ExpressionUUID->"e3b4f2b8-7f35-4308-b6d4-37f31064fdb1"]
}, Open  ]],

Cell[CellGroupData[{

Cell[BoxData[
 RowBox[{"FindInstance", "[", 
  RowBox[{
   RowBox[{
    RowBox[{"0", "<", "q", "\[LessEqual]", 
     FractionBox["1", "2"]}], "&&", 
    RowBox[{"0", "<", "q0", "\[LessEqual]", 
     FractionBox["1", "2"]}], "&&", 
    RowBox[{"0", "<", "cA", "<", 
     FractionBox["1", "2"]}], "&&", 
    RowBox[{"0", "\[LessEqual]", "L", "<", "1"}], "&&", 
    RowBox[{"(", 
     RowBox[{
      RowBox[{"0", "<", "cG", "<", 
       FractionBox["1", "2"]}], "&&", 
      RowBox[{
       RowBox[{"cG", "+", 
        FractionBox[
         RowBox[{"q", " ", "cA", " ", "L"}], 
         RowBox[{"q0", "+", 
          RowBox[{"a", " ", "L"}]}]]}], "<", "e", "<", 
       RowBox[{"cG", "+", 
        FractionBox[
         RowBox[{"q", " ", "cA"}], 
         RowBox[{"q", "+", "q0"}]]}]}]}], ")"}]}], ",", 
   RowBox[{"{", 
    RowBox[{"e", ",", "q", ",", "q0", ",", "L", ",", " ", "cA", ",", "cG"}], 
    "}"}], ",", "Reals", ",", "3"}], "]"}]], "Code",
 CellChangeTimes->{{3.790707104654666*^9, 3.7907071535905266`*^9}, {
  3.7907071888442206`*^9, 3.790707220135515*^9}, {3.8654640946849103`*^9, 
  3.8654641644233866`*^9}},
 CellLabel->"In[27]:=",ExpressionUUID->"d341a888-6a4f-4f6c-97ef-3625761cf377"],

Cell[BoxData[
 RowBox[{"{", 
  RowBox[{
   RowBox[{"{", 
    RowBox[{
     RowBox[{"e", "\[Rule]", 
      FractionBox["69", "328"]}], ",", 
     RowBox[{"q", "\[Rule]", 
      FractionBox["1", "2"]}], ",", 
     RowBox[{"q0", "\[Rule]", 
      FractionBox["12", "203"]}], ",", 
     RowBox[{"L", "\[Rule]", "0"}], ",", 
     RowBox[{"cA", "\[Rule]", 
      FractionBox["10", "29"]}], ",", 
     RowBox[{"cG", "\[Rule]", 
      FractionBox["33", "203"]}]}], "}"}], ",", 
   RowBox[{"{", 
    RowBox[{
     RowBox[{"e", "\[Rule]", 
      FractionBox["176", "401"]}], ",", 
     RowBox[{"q", "\[Rule]", 
      FractionBox["275", "603"]}], ",", 
     RowBox[{"q0", "\[Rule]", 
      FractionBox["9", "29"]}], ",", 
     RowBox[{"L", "\[Rule]", "0"}], ",", 
     RowBox[{"cA", "\[Rule]", 
      FractionBox["86", "203"]}], ",", 
     RowBox[{"cG", "\[Rule]", 
      FractionBox["7", "29"]}]}], "}"}], ",", 
   RowBox[{"{", 
    RowBox[{
     RowBox[{"e", "\[Rule]", 
      FractionBox["709", "1367"]}], ",", 
     RowBox[{"q", "\[Rule]", 
      FractionBox["1", "2"]}], ",", 
     RowBox[{"q0", "\[Rule]", 
      FractionBox["1", "2"]}], ",", 
     RowBox[{"L", "\[Rule]", "0"}], ",", 
     RowBox[{"cA", "\[Rule]", 
      FractionBox["10", "203"]}], ",", 
     RowBox[{"cG", "\[Rule]", 
      FractionBox["101", "203"]}]}], "}"}]}], "}"}]], "Output",
 CellChangeTimes->{3.790707226055705*^9, 3.8658836194597282`*^9},
 CellLabel->"Out[27]=",ExpressionUUID->"6904b9ef-002e-4aa3-a1f7-b19586cc6c76"]
}, Open  ]],

Cell[CellGroupData[{

Cell[BoxData[
 RowBox[{"FindInstance", "[", 
  RowBox[{
   RowBox[{
    RowBox[{"0", "<", "q", "\[LessEqual]", 
     FractionBox["1", "2"]}], "&&", 
    RowBox[{"0", "<", "q0", "\[LessEqual]", 
     FractionBox["1", "2"]}], "&&", 
    RowBox[{"0", "<", "cA", "<", 
     FractionBox["1", "2"]}], "&&", 
    RowBox[{"0", "\[LessEqual]", "L", "<", "1"}], "&&", 
    RowBox[{"(", 
     RowBox[{
      RowBox[{"cG", "\[Equal]", "0"}], "&&", 
      RowBox[{
       FractionBox[
        RowBox[{"q", " ", "cA", " ", "L"}], 
        RowBox[{"q0", "+", 
         RowBox[{"q", " ", "L"}]}]], "<", "e", "<", 
       FractionBox[
        RowBox[{"q", " ", "cA"}], 
        RowBox[{"q", "+", "q0"}]]}]}], ")"}]}], ",", 
   RowBox[{"{", 
    RowBox[{"e", ",", "q", ",", "q0", ",", "L", ",", " ", "cA", ",", "cG"}], 
    "}"}], ",", "Reals", ",", "3"}], "]"}]], "Code",
 CellChangeTimes->{{3.790707261102503*^9, 3.7907072615453486`*^9}, {
  3.865464170606398*^9, 3.8654642108991375`*^9}},
 CellLabel->"In[28]:=",ExpressionUUID->"07033fb8-1133-4e1c-b6ac-70a54bb83be8"],

Cell[BoxData[
 RowBox[{"{", 
  RowBox[{
   RowBox[{"{", 
    RowBox[{
     RowBox[{"e", "\[Rule]", 
      FractionBox["83", "1153"]}], ",", 
     RowBox[{"q", "\[Rule]", 
      FractionBox["113", "603"]}], ",", 
     RowBox[{"q0", "\[Rule]", 
      FractionBox["1", "2"]}], ",", 
     RowBox[{"L", "\[Rule]", 
      FractionBox["1", "34"]}], ",", 
     RowBox[{"cA", "\[Rule]", 
      FractionBox["68", "203"]}], ",", 
     RowBox[{"cG", "\[Rule]", "0"}]}], "}"}], ",", 
   RowBox[{"{", 
    RowBox[{
     RowBox[{"e", "\[Rule]", 
      FractionBox["33", "328"]}], ",", 
     RowBox[{"q", "\[Rule]", 
      FractionBox["1", "2"]}], ",", 
     RowBox[{"q0", "\[Rule]", 
      FractionBox["12", "203"]}], ",", 
     RowBox[{"L", "\[Rule]", "0"}], ",", 
     RowBox[{"cA", "\[Rule]", 
      FractionBox["10", "29"]}], ",", 
     RowBox[{"cG", "\[Rule]", "0"}]}], "}"}], ",", 
   RowBox[{"{", 
    RowBox[{
     RowBox[{"e", "\[Rule]", 
      FractionBox["72", "6589"]}], ",", 
     RowBox[{"q", "\[Rule]", 
      FractionBox["113", "603"]}], ",", 
     RowBox[{"q0", "\[Rule]", 
      FractionBox["32", "203"]}], ",", 
     RowBox[{"L", "\[Rule]", 
      FractionBox["1", "3"]}], ",", 
     RowBox[{"cA", "\[Rule]", 
      FractionBox["6", "203"]}], ",", 
     RowBox[{"cG", "\[Rule]", "0"}]}], "}"}]}], "}"}]], "Output",
 CellChangeTimes->{3.790707263298662*^9, 3.865883626805358*^9},
 CellLabel->"Out[28]=",ExpressionUUID->"92c9e672-d7a5-4cff-a3dd-f4decce69b6b"]
}, Open  ]],

Cell[CellGroupData[{

Cell[BoxData[
 RowBox[{
  RowBox[{"Reduce", "[", 
   RowBox[{
    RowBox[{"{", " ", 
     RowBox[{
      RowBox[{"0", "<", "xAG3", "<", "1"}], ",", "\[IndentingNewLine]", 
      RowBox[{"0", "<=", " ", "e", "\[LessEqual]", " ", "1"}], ",", 
      "\[IndentingNewLine]", 
      RowBox[{"0", "<=", " ", "L", "\[LessEqual]", " ", "1"}], ",", 
      "\[IndentingNewLine]", 
      RowBox[{"0", "<=", " ", "cG", "<", " ", 
       RowBox[{"1", "/", "2"}]}], ",", "\[IndentingNewLine]", 
      RowBox[{"0", "<=", "cA", "<", " ", 
       RowBox[{"1", "/", "2"}]}], ",", "\[IndentingNewLine]", 
      RowBox[{"0", "\[LessEqual]", " ", "q", "\[LessEqual]", " ", 
       RowBox[{"1", "/", "2"}]}], ",", "\[IndentingNewLine]", 
      RowBox[{"0", "\[LessEqual]", " ", "q0", "\[LessEqual]", " ", 
       RowBox[{"1", "/", "2"}]}]}], "}"}], ",", 
    RowBox[{"{", "q0", "}"}]}], "]"}], "//", "FullSimplify"}]], "Input",
 InitializationCell->True,
 CellChangeTimes->{
  3.7735101113247547`*^9, 3.7735101639570837`*^9, 3.773510214183839*^9, {
   3.7735156653244514`*^9, 3.7735156795793524`*^9}, {3.7735161087812047`*^9, 
   3.773516124075326*^9}, 3.787263815826651*^9, {3.787263866628933*^9, 
   3.7872638841180816`*^9}, {3.7872639270031147`*^9, 
   3.7872639424098034`*^9}, {3.7872639811707354`*^9, 3.7872639833145103`*^9}, 
   3.787264114690207*^9, {3.7872643147872295`*^9, 3.7872643244512587`*^9}, {
   3.7881868546529303`*^9, 3.788186859559248*^9}, 3.7882835294332423`*^9, 
   3.788629502205426*^9, 3.7886363684463124`*^9, {3.7886365258411484`*^9, 
   3.7886365537164993`*^9}, {3.7886365938272266`*^9, 
   3.7886365939523087`*^9}, {3.7889910534738245`*^9, 3.788991058128338*^9}, 
   3.8654640261135445`*^9, {3.865464221172104*^9, 3.8654642284027233`*^9}},
 CellLabel->"In[29]:=",ExpressionUUID->"f05a9eae-4281-41df-880c-11fc79132bd7"],

Cell[BoxData[
 RowBox[{
  RowBox[{"(", 
   RowBox[{
    RowBox[{
     RowBox[{"4", " ", "e"}], "<", "1"}], "&&", 
    RowBox[{"0", "\[LessEqual]", "cG", "<", "e"}], "&&", 
    RowBox[{"(", 
     RowBox[{
      RowBox[{"(", 
       RowBox[{
        RowBox[{
         RowBox[{"cA", "+", "cG"}], ">", "e"}], "&&", 
        RowBox[{
         RowBox[{"cA", "+", 
          RowBox[{"2", " ", "cG"}]}], "<", 
         RowBox[{"2", " ", "e"}]}], "&&", 
        RowBox[{"0", "<", "q", "\[LessEqual]", 
         FractionBox["1", "2"]}], "&&", 
        RowBox[{"0", "\[LessEqual]", "L", "<", "1"}], "&&", 
        RowBox[{
         RowBox[{"-", 
          FractionBox[
           RowBox[{
            RowBox[{"(", 
             RowBox[{"cA", "+", "cG", "-", "e"}], ")"}], " ", "L", " ", "q"}], 
           RowBox[{"cG", "-", "e"}]]}], "<", "q0", "<", 
         RowBox[{"-", 
          FractionBox[
           RowBox[{
            RowBox[{"(", 
             RowBox[{"cA", "+", "cG", "-", "e"}], ")"}], " ", "q"}], 
           RowBox[{"cG", "-", "e"}]]}]}]}], ")"}], "||", 
      RowBox[{"(", 
       RowBox[{
        RowBox[{
         RowBox[{"cA", "+", 
          RowBox[{"2", " ", "cG"}]}], "\[Equal]", 
         RowBox[{"2", " ", "e"}]}], "&&", 
        RowBox[{"0", "\[LessEqual]", "L", "<", "1"}], "&&", 
        RowBox[{"(", 
         RowBox[{
          RowBox[{"(", 
           RowBox[{
            RowBox[{
             RowBox[{"2", " ", "q"}], "\[Equal]", "1"}], "&&", 
            RowBox[{
             RowBox[{"-", 
              FractionBox[
               RowBox[{
                RowBox[{"(", 
                 RowBox[{"cA", "+", "cG", "-", "e"}], ")"}], " ", "L"}], 
               RowBox[{"2", " ", 
                RowBox[{"(", 
                 RowBox[{"cG", "-", "e"}], ")"}]}]]}], "<", "q0", "<", 
             FractionBox["1", "2"]}]}], ")"}], "||", 
          RowBox[{"(", 
           RowBox[{
            RowBox[{"0", "<", "q", "<", 
             FractionBox["1", "2"]}], "&&", 
            RowBox[{
             RowBox[{"-", 
              FractionBox[
               RowBox[{
                RowBox[{"(", 
                 RowBox[{"cA", "+", "cG", "-", "e"}], ")"}], " ", "L", " ", 
                "q"}], 
               RowBox[{"cG", "-", "e"}]]}], "<", "q0", "<", 
             RowBox[{"-", 
              FractionBox[
               RowBox[{
                RowBox[{"(", 
                 RowBox[{"cA", "+", "cG", "-", "e"}], ")"}], " ", "q"}], 
               RowBox[{"cG", "-", "e"}]]}]}]}], ")"}]}], ")"}]}], ")"}], "||", 
      RowBox[{"(", 
       RowBox[{
        RowBox[{
         RowBox[{
          RowBox[{"L", " ", 
           RowBox[{"(", 
            RowBox[{"q", "+", 
             FractionBox[
              RowBox[{"cA", " ", "q"}], 
              RowBox[{"cG", "-", "e"}]]}], ")"}]}], "+", "q0"}], ">", "0"}], "&&", 
        RowBox[{
         RowBox[{"2", " ", "cA"}], "<", "1"}], "&&", 
        RowBox[{
         RowBox[{"2", " ", "e"}], "<", 
         RowBox[{"cA", "+", 
          RowBox[{"2", " ", "cG"}]}]}], "&&", 
        RowBox[{"L", "\[GreaterEqual]", "0"}], "&&", 
        RowBox[{"(", 
         RowBox[{
          RowBox[{"(", 
           RowBox[{
            RowBox[{"L", "<", "1"}], "&&", 
            RowBox[{"(", 
             RowBox[{
              RowBox[{"(", 
               RowBox[{
                RowBox[{"q", "\[Equal]", 
                 FractionBox[
                  RowBox[{
                   RowBox[{"-", "cG"}], "+", "e"}], 
                  RowBox[{"2", " ", 
                   RowBox[{"(", 
                    RowBox[{"cA", "+", "cG", "-", "e"}], ")"}]}]]}], "&&", 
                RowBox[{
                 RowBox[{"2", " ", "q0"}], "<", "1"}]}], ")"}], "||", 
              RowBox[{"(", 
               RowBox[{
                RowBox[{"q", ">", "0"}], "&&", 
                RowBox[{"q", "<", 
                 FractionBox[
                  RowBox[{
                   RowBox[{"-", "cG"}], "+", "e"}], 
                  RowBox[{"2", " ", 
                   RowBox[{"(", 
                    RowBox[{"cA", "+", "cG", "-", "e"}], ")"}]}]]}], "&&", 
                RowBox[{
                 RowBox[{"q", "+", 
                  FractionBox[
                   RowBox[{"cA", " ", "q"}], 
                   RowBox[{"cG", "-", "e"}]], "+", "q0"}], "<", "0"}]}], 
               ")"}]}], ")"}]}], ")"}], "||", 
          RowBox[{"(", 
           RowBox[{
            RowBox[{
             FractionBox[
              RowBox[{
               RowBox[{"-", "cG"}], "+", "e"}], 
              RowBox[{"2", " ", 
               RowBox[{"(", 
                RowBox[{"cA", "+", "cG", "-", "e"}], ")"}]}]], "<", "q"}], "&&", 
            RowBox[{"L", "<", 
             FractionBox[
              RowBox[{
               RowBox[{"-", "cG"}], "+", "e"}], 
              RowBox[{"2", " ", 
               RowBox[{"(", 
                RowBox[{"cA", "+", "cG", "-", "e"}], ")"}], " ", "q"}]]}], "&&", 
            RowBox[{
             RowBox[{"2", " ", "q"}], "\[LessEqual]", "1"}], "&&", 
            RowBox[{
             RowBox[{"2", " ", "q0"}], "\[LessEqual]", "1"}]}], ")"}]}], 
         ")"}]}], ")"}]}], ")"}]}], ")"}], "||", 
  RowBox[{"(", 
   RowBox[{
    RowBox[{
     RowBox[{"4", " ", "e"}], "\[Equal]", "1"}], "&&", 
    RowBox[{"(", 
     RowBox[{
      RowBox[{"(", 
       RowBox[{
        RowBox[{"cG", "\[Equal]", "0"}], "&&", 
        RowBox[{
         RowBox[{"2", " ", "cA"}], "<", "1"}], "&&", 
        RowBox[{"0", "<", "q", "\[LessEqual]", 
         FractionBox["1", "2"]}], "&&", 
        RowBox[{"0", "\[LessEqual]", "L", "<", "1"}], "&&", 
        RowBox[{
         RowBox[{
          RowBox[{"(", 
           RowBox[{
            RowBox[{"-", "1"}], "+", 
            RowBox[{"4", " ", "cA"}]}], ")"}], " ", "L", " ", "q"}], "<", 
         "q0"}], "&&", 
        RowBox[{
         RowBox[{"4", " ", "cA", " ", "q"}], ">", 
         RowBox[{"q", "+", "q0"}]}]}], ")"}], "||", 
      RowBox[{"(", 
       RowBox[{
        RowBox[{"0", "<", "cG", "<", 
         FractionBox["1", "4"]}], "&&", 
        RowBox[{"(", 
         RowBox[{
          RowBox[{"(", 
           RowBox[{
            RowBox[{
             RowBox[{"cA", "+", "cG"}], ">", 
             FractionBox["1", "4"]}], "&&", 
            RowBox[{
             RowBox[{
              RowBox[{"2", " ", "cA"}], "+", 
              RowBox[{"4", " ", "cG"}]}], "<", "1"}], "&&", 
            RowBox[{"0", "<", "q", "\[LessEqual]", 
             FractionBox["1", "2"]}], "&&", 
            RowBox[{"0", "\[LessEqual]", "L", "<", "1"}], "&&", 
            RowBox[{
             FractionBox[
              RowBox[{
               RowBox[{"(", 
                RowBox[{"1", "-", 
                 RowBox[{"4", " ", "cA"}], "-", 
                 RowBox[{"4", " ", "cG"}]}], ")"}], " ", "L", " ", "q"}], 
              RowBox[{
               RowBox[{"-", "1"}], "+", 
               RowBox[{"4", " ", "cG"}]}]], "<", "q0", "<", 
             FractionBox[
              RowBox[{
               RowBox[{"(", 
                RowBox[{"1", "-", 
                 RowBox[{"4", " ", "cA"}], "-", 
                 RowBox[{"4", " ", "cG"}]}], ")"}], " ", "q"}], 
              RowBox[{
               RowBox[{"-", "1"}], "+", 
               RowBox[{"4", " ", "cG"}]}]]}]}], ")"}], "||", 
          RowBox[{"(", 
           RowBox[{
            RowBox[{
             RowBox[{
              RowBox[{"2", " ", "cA"}], "+", 
              RowBox[{"4", " ", "cG"}]}], "\[Equal]", "1"}], "&&", 
            RowBox[{"0", "\[LessEqual]", "L", "<", "1"}], "&&", 
            RowBox[{"(", 
             RowBox[{
              RowBox[{"(", 
               RowBox[{
                RowBox[{
                 RowBox[{"2", " ", "q"}], "\[Equal]", "1"}], "&&", 
                RowBox[{
                 FractionBox[
                  RowBox[{
                   RowBox[{"(", 
                    RowBox[{"1", "-", 
                    RowBox[{"4", " ", "cA"}], "-", 
                    RowBox[{"4", " ", "cG"}]}], ")"}], " ", "L"}], 
                  RowBox[{
                   RowBox[{"-", "2"}], "+", 
                   RowBox[{"8", " ", "cG"}]}]], "<", "q0", "<", 
                 FractionBox["1", "2"]}]}], ")"}], "||", 
              RowBox[{"(", 
               RowBox[{
                RowBox[{"0", "<", "q", "<", 
                 FractionBox["1", "2"]}], "&&", 
                RowBox[{
                 FractionBox[
                  RowBox[{
                   RowBox[{"(", 
                    RowBox[{"1", "-", 
                    RowBox[{"4", " ", "cA"}], "-", 
                    RowBox[{"4", " ", "cG"}]}], ")"}], " ", "L", " ", "q"}], 
                  RowBox[{
                   RowBox[{"-", "1"}], "+", 
                   RowBox[{"4", " ", "cG"}]}]], "<", "q0", "<", 
                 FractionBox[
                  RowBox[{
                   RowBox[{"(", 
                    RowBox[{"1", "-", 
                    RowBox[{"4", " ", "cA"}], "-", 
                    RowBox[{"4", " ", "cG"}]}], ")"}], " ", "q"}], 
                  RowBox[{
                   RowBox[{"-", "1"}], "+", 
                   RowBox[{"4", " ", "cG"}]}]]}]}], ")"}]}], ")"}]}], ")"}], "||", 
          RowBox[{"(", 
           RowBox[{
            RowBox[{
             RowBox[{"2", " ", "cA"}], "<", "1"}], "&&", 
            RowBox[{
             RowBox[{
              RowBox[{"2", " ", "cA"}], "+", 
              RowBox[{"4", " ", "cG"}]}], ">", "1"}], "&&", 
            RowBox[{
             FractionBox[
              RowBox[{
               RowBox[{"(", 
                RowBox[{"1", "-", 
                 RowBox[{"4", " ", "cA"}], "-", 
                 RowBox[{"4", " ", "cG"}]}], ")"}], " ", "L", " ", "q"}], 
              RowBox[{
               RowBox[{"-", "1"}], "+", 
               RowBox[{"4", " ", "cG"}]}]], "<", "q0"}], "&&", 
            RowBox[{"L", "\[GreaterEqual]", "0"}], "&&", 
            RowBox[{"(", 
             RowBox[{
              RowBox[{"(", 
               RowBox[{
                RowBox[{"L", "<", "1"}], "&&", 
                RowBox[{"(", 
                 RowBox[{
                  RowBox[{"(", 
                   RowBox[{
                    RowBox[{
                    RowBox[{"1", "+", 
                    RowBox[{"2", " ", "q"}]}], "\[Equal]", 
                    FractionBox[
                    RowBox[{"4", " ", "cA"}], 
                    RowBox[{
                    RowBox[{"-", "1"}], "+", 
                    RowBox[{"4", " ", "cA"}], "+", 
                    RowBox[{"4", " ", "cG"}]}]]}], "&&", 
                    RowBox[{
                    RowBox[{"2", " ", "q0"}], "<", "1"}]}], ")"}], "||", 
                  RowBox[{"(", 
                   RowBox[{
                    RowBox[{"q", ">", "0"}], "&&", 
                    RowBox[{"q", "<", 
                    FractionBox[
                    RowBox[{"1", "-", 
                    RowBox[{"4", " ", "cG"}]}], 
                    RowBox[{
                    RowBox[{"-", "2"}], "+", 
                    RowBox[{"8", " ", "cA"}], "+", 
                    RowBox[{"8", " ", "cG"}]}]]}], "&&", 
                    RowBox[{"q0", "<", 
                    FractionBox[
                    RowBox[{
                    RowBox[{"(", 
                    RowBox[{"1", "-", 
                    RowBox[{"4", " ", "cA"}], "-", 
                    RowBox[{"4", " ", "cG"}]}], ")"}], " ", "q"}], 
                    RowBox[{
                    RowBox[{"-", "1"}], "+", 
                    RowBox[{"4", " ", "cG"}]}]]}]}], ")"}]}], ")"}]}], ")"}], 
              "||", 
              RowBox[{"(", 
               RowBox[{
                RowBox[{
                 FractionBox[
                  RowBox[{"1", "-", 
                   RowBox[{"4", " ", "cG"}]}], 
                  RowBox[{
                   RowBox[{"-", "2"}], "+", 
                   RowBox[{"8", " ", "cA"}], "+", 
                   RowBox[{"8", " ", "cG"}]}]], "<", "q"}], "&&", 
                RowBox[{
                 RowBox[{"L", "+", 
                  FractionBox[
                   RowBox[{"1", "-", 
                    RowBox[{"4", " ", "cG"}]}], 
                   RowBox[{
                    RowBox[{"2", " ", "q"}], "-", 
                    RowBox[{"8", " ", "cA", " ", "q"}], "-", 
                    RowBox[{"8", " ", "cG", " ", "q"}]}]]}], "<", "0"}], "&&", 
                RowBox[{
                 RowBox[{"2", " ", "q"}], "\[LessEqual]", "1"}], "&&", 
                RowBox[{
                 RowBox[{"2", " ", "q0"}], "\[LessEqual]", "1"}]}], ")"}]}], 
             ")"}]}], ")"}]}], ")"}]}], ")"}]}], ")"}]}], ")"}], "||", 
  RowBox[{"(", 
   RowBox[{
    RowBox[{
     FractionBox["1", "4"], "<", "e", "<", 
     FractionBox["1", "2"]}], "&&", 
    RowBox[{"(", 
     RowBox[{
      RowBox[{"(", 
       RowBox[{
        RowBox[{"cG", "\[GreaterEqual]", "0"}], "&&", 
        RowBox[{
         RowBox[{
          FractionBox["1", "4"], "+", "cG"}], "\[LessEqual]", "e"}], "&&", 
        RowBox[{
         RowBox[{"cA", "+", "cG"}], ">", "e"}], "&&", 
        RowBox[{
         RowBox[{"2", " ", "cA"}], "<", "1"}], "&&", 
        RowBox[{"q", ">", "0"}], "&&", 
        RowBox[{
         RowBox[{"2", " ", "q"}], "\[LessEqual]", "1"}], "&&", 
        RowBox[{"L", "\[GreaterEqual]", "0"}], "&&", 
        RowBox[{"L", "<", "1"}], "&&", 
        RowBox[{
         RowBox[{
          RowBox[{"L", " ", 
           RowBox[{"(", 
            RowBox[{"q", "+", 
             FractionBox[
              RowBox[{"cA", " ", "q"}], 
              RowBox[{"cG", "-", "e"}]]}], ")"}]}], "+", "q0"}], ">", "0"}], "&&", 
        RowBox[{
         RowBox[{"q", "+", 
          FractionBox[
           RowBox[{"cA", " ", "q"}], 
           RowBox[{"cG", "-", "e"}]], "+", "q0"}], "<", "0"}]}], ")"}], "||", 
      RowBox[{"(", 
       RowBox[{
        RowBox[{
         RowBox[{
          RowBox[{"-", 
           FractionBox["1", "4"]}], "+", "e"}], "<", "cG", "<", "e"}], "&&", 
        RowBox[{"(", 
         RowBox[{
          RowBox[{"(", 
           RowBox[{
            RowBox[{
             RowBox[{"cA", "+", "cG"}], ">", "e"}], "&&", 
            RowBox[{
             RowBox[{"cA", "+", 
              RowBox[{"2", " ", "cG"}]}], "<", 
             RowBox[{"2", " ", "e"}]}], "&&", 
            RowBox[{"0", "<", "q", "\[LessEqual]", 
             FractionBox["1", "2"]}], "&&", 
            RowBox[{"0", "\[LessEqual]", "L", "<", "1"}], "&&", 
            RowBox[{
             RowBox[{"-", 
              FractionBox[
               RowBox[{
                RowBox[{"(", 
                 RowBox[{"cA", "+", "cG", "-", "e"}], ")"}], " ", "L", " ", 
                "q"}], 
               RowBox[{"cG", "-", "e"}]]}], "<", "q0", "<", 
             RowBox[{"-", 
              FractionBox[
               RowBox[{
                RowBox[{"(", 
                 RowBox[{"cA", "+", "cG", "-", "e"}], ")"}], " ", "q"}], 
               RowBox[{"cG", "-", "e"}]]}]}]}], ")"}], "||", 
          RowBox[{"(", 
           RowBox[{
            RowBox[{
             RowBox[{"cA", "+", 
              RowBox[{"2", " ", "cG"}]}], "\[Equal]", 
             RowBox[{"2", " ", "e"}]}], "&&", 
            RowBox[{"0", "\[LessEqual]", "L", "<", "1"}], "&&", 
            RowBox[{"(", 
             RowBox[{
              RowBox[{"(", 
               RowBox[{
                RowBox[{
                 RowBox[{"2", " ", "q"}], "\[Equal]", "1"}], "&&", 
                RowBox[{
                 RowBox[{"-", 
                  FractionBox[
                   RowBox[{
                    RowBox[{"(", 
                    RowBox[{"cA", "+", "cG", "-", "e"}], ")"}], " ", "L"}], 
                   RowBox[{"2", " ", 
                    RowBox[{"(", 
                    RowBox[{"cG", "-", "e"}], ")"}]}]]}], "<", "q0", "<", 
                 FractionBox["1", "2"]}]}], ")"}], "||", 
              RowBox[{"(", 
               RowBox[{
                RowBox[{"0", "<", "q", "<", 
                 FractionBox["1", "2"]}], "&&", 
                RowBox[{
                 RowBox[{"-", 
                  FractionBox[
                   RowBox[{
                    RowBox[{"(", 
                    RowBox[{"cA", "+", "cG", "-", "e"}], ")"}], " ", "L", " ",
                     "q"}], 
                   RowBox[{"cG", "-", "e"}]]}], "<", "q0", "<", 
                 RowBox[{"-", 
                  FractionBox[
                   RowBox[{
                    RowBox[{"(", 
                    RowBox[{"cA", "+", "cG", "-", "e"}], ")"}], " ", "q"}], 
                   RowBox[{"cG", "-", "e"}]]}]}]}], ")"}]}], ")"}]}], ")"}], "||", 
          RowBox[{"(", 
           RowBox[{
            RowBox[{
             RowBox[{
              RowBox[{"L", " ", 
               RowBox[{"(", 
                RowBox[{"q", "+", 
                 FractionBox[
                  RowBox[{"cA", " ", "q"}], 
                  RowBox[{"cG", "-", "e"}]]}], ")"}]}], "+", "q0"}], ">", 
             "0"}], "&&", 
            RowBox[{
             RowBox[{"2", " ", "cA"}], "<", "1"}], "&&", 
            RowBox[{
             RowBox[{"2", " ", "e"}], "<", 
             RowBox[{"cA", "+", 
              RowBox[{"2", " ", "cG"}]}]}], "&&", 
            RowBox[{"L", "\[GreaterEqual]", "0"}], "&&", 
            RowBox[{"(", 
             RowBox[{
              RowBox[{"(", 
               RowBox[{
                RowBox[{"L", "<", "1"}], "&&", 
                RowBox[{"(", 
                 RowBox[{
                  RowBox[{"(", 
                   RowBox[{
                    RowBox[{"q", "\[Equal]", 
                    FractionBox[
                    RowBox[{
                    RowBox[{"-", "cG"}], "+", "e"}], 
                    RowBox[{"2", " ", 
                    RowBox[{"(", 
                    RowBox[{"cA", "+", "cG", "-", "e"}], ")"}]}]]}], "&&", 
                    RowBox[{
                    RowBox[{"2", " ", "q0"}], "<", "1"}]}], ")"}], "||", 
                  RowBox[{"(", 
                   RowBox[{
                    RowBox[{"q", ">", "0"}], "&&", 
                    RowBox[{"q", "<", 
                    FractionBox[
                    RowBox[{
                    RowBox[{"-", "cG"}], "+", "e"}], 
                    RowBox[{"2", " ", 
                    RowBox[{"(", 
                    RowBox[{"cA", "+", "cG", "-", "e"}], ")"}]}]]}], "&&", 
                    RowBox[{
                    RowBox[{"q", "+", 
                    FractionBox[
                    RowBox[{"cA", " ", "q"}], 
                    RowBox[{"cG", "-", "e"}]], "+", "q0"}], "<", "0"}]}], 
                   ")"}]}], ")"}]}], ")"}], "||", 
              RowBox[{"(", 
               RowBox[{
                RowBox[{
                 FractionBox[
                  RowBox[{
                   RowBox[{"-", "cG"}], "+", "e"}], 
                  RowBox[{"2", " ", 
                   RowBox[{"(", 
                    RowBox[{"cA", "+", "cG", "-", "e"}], ")"}]}]], "<", "q"}],
                 "&&", 
                RowBox[{"L", "<", 
                 FractionBox[
                  RowBox[{
                   RowBox[{"-", "cG"}], "+", "e"}], 
                  RowBox[{"2", " ", 
                   RowBox[{"(", 
                    RowBox[{"cA", "+", "cG", "-", "e"}], ")"}], " ", "q"}]]}],
                 "&&", 
                RowBox[{
                 RowBox[{"2", " ", "q"}], "\[LessEqual]", "1"}], "&&", 
                RowBox[{
                 RowBox[{"2", " ", "q0"}], "\[LessEqual]", "1"}]}], ")"}]}], 
             ")"}]}], ")"}]}], ")"}]}], ")"}]}], ")"}]}], ")"}], "||", 
  RowBox[{"(", 
   RowBox[{
    RowBox[{
     FractionBox["1", "2"], "\[LessEqual]", "e", "<", 
     FractionBox["3", "4"]}], "&&", 
    RowBox[{"(", 
     RowBox[{
      RowBox[{"(", 
       RowBox[{
        RowBox[{"q", ">", "0"}], "&&", 
        RowBox[{"L", "\[GreaterEqual]", "0"}], "&&", 
        RowBox[{
         RowBox[{"1", "+", 
          RowBox[{"4", " ", "cG"}]}], "\[LessEqual]", 
         RowBox[{"4", " ", "e"}]}], "&&", 
        RowBox[{"e", "<", 
         RowBox[{"cA", "+", "cG"}]}], "&&", 
        RowBox[{
         RowBox[{"2", " ", "cA"}], "<", "1"}], "&&", 
        RowBox[{
         RowBox[{"2", " ", "q"}], "\[LessEqual]", "1"}], "&&", 
        RowBox[{"L", "<", "1"}], "&&", 
        RowBox[{
         RowBox[{
          RowBox[{
           RowBox[{"(", 
            RowBox[{"cA", "+", "cG"}], ")"}], " ", "L", " ", "q"}], "+", 
          RowBox[{"cG", " ", "q0"}]}], "<", 
         RowBox[{"e", " ", 
          RowBox[{"(", 
           RowBox[{
            RowBox[{"L", " ", "q"}], "+", "q0"}], ")"}]}]}], "&&", 
        RowBox[{
         RowBox[{"e", " ", 
          RowBox[{"(", 
           RowBox[{"q", "+", "q0"}], ")"}]}], "<", 
         RowBox[{
          RowBox[{"cA", " ", "q"}], "+", 
          RowBox[{"cG", " ", 
           RowBox[{"(", 
            RowBox[{"q", "+", "q0"}], ")"}]}]}]}]}], ")"}], "||", 
      RowBox[{"(", 
       RowBox[{
        RowBox[{
         RowBox[{
          RowBox[{"-", 
           FractionBox["1", "4"]}], "+", "e"}], "<", "cG", "<", 
         FractionBox["1", "2"]}], "&&", 
        RowBox[{"(", 
         RowBox[{
          RowBox[{"(", 
           RowBox[{
            RowBox[{
             RowBox[{"cA", "+", "cG"}], ">", "e"}], "&&", 
            RowBox[{
             RowBox[{"cA", "+", 
              RowBox[{"2", " ", "cG"}]}], "<", 
             RowBox[{"2", " ", "e"}]}], "&&", 
            RowBox[{"0", "<", "q", "\[LessEqual]", 
             FractionBox["1", "2"]}], "&&", 
            RowBox[{"0", "\[LessEqual]", "L", "<", "1"}], "&&", 
            RowBox[{
             RowBox[{"-", 
              FractionBox[
               RowBox[{
                RowBox[{"(", 
                 RowBox[{"cA", "+", "cG", "-", "e"}], ")"}], " ", "L", " ", 
                "q"}], 
               RowBox[{"cG", "-", "e"}]]}], "<", "q0", "<", 
             RowBox[{"-", 
              FractionBox[
               RowBox[{
                RowBox[{"(", 
                 RowBox[{"cA", "+", "cG", "-", "e"}], ")"}], " ", "q"}], 
               RowBox[{"cG", "-", "e"}]]}]}]}], ")"}], "||", 
          RowBox[{"(", 
           RowBox[{
            RowBox[{
             RowBox[{"cA", "+", 
              RowBox[{"2", " ", "cG"}]}], "\[Equal]", 
             RowBox[{"2", " ", "e"}]}], "&&", 
            RowBox[{"0", "\[LessEqual]", "L", "<", "1"}], "&&", 
            RowBox[{"(", 
             RowBox[{
              RowBox[{"(", 
               RowBox[{
                RowBox[{
                 RowBox[{"2", " ", "q"}], "\[Equal]", "1"}], "&&", 
                RowBox[{
                 RowBox[{"-", 
                  FractionBox[
                   RowBox[{
                    RowBox[{"(", 
                    RowBox[{"cA", "+", "cG", "-", "e"}], ")"}], " ", "L"}], 
                   RowBox[{"2", " ", 
                    RowBox[{"(", 
                    RowBox[{"cG", "-", "e"}], ")"}]}]]}], "<", "q0", "<", 
                 FractionBox["1", "2"]}]}], ")"}], "||", 
              RowBox[{"(", 
               RowBox[{
                RowBox[{"0", "<", "q", "<", 
                 FractionBox["1", "2"]}], "&&", 
                RowBox[{
                 RowBox[{"-", 
                  FractionBox[
                   RowBox[{
                    RowBox[{"(", 
                    RowBox[{"cA", "+", "cG", "-", "e"}], ")"}], " ", "L", " ",
                     "q"}], 
                   RowBox[{"cG", "-", "e"}]]}], "<", "q0", "<", 
                 RowBox[{"-", 
                  FractionBox[
                   RowBox[{
                    RowBox[{"(", 
                    RowBox[{"cA", "+", "cG", "-", "e"}], ")"}], " ", "q"}], 
                   RowBox[{"cG", "-", "e"}]]}]}]}], ")"}]}], ")"}]}], ")"}], "||", 
          RowBox[{"(", 
           RowBox[{
            RowBox[{
             RowBox[{
              RowBox[{"L", " ", 
               RowBox[{"(", 
                RowBox[{"q", "+", 
                 FractionBox[
                  RowBox[{"cA", " ", "q"}], 
                  RowBox[{"cG", "-", "e"}]]}], ")"}]}], "+", "q0"}], ">", 
             "0"}], "&&", 
            RowBox[{
             RowBox[{"2", " ", "cA"}], "<", "1"}], "&&", 
            RowBox[{
             RowBox[{"2", " ", "e"}], "<", 
             RowBox[{"cA", "+", 
              RowBox[{"2", " ", "cG"}]}]}], "&&", 
            RowBox[{"L", "\[GreaterEqual]", "0"}], "&&", 
            RowBox[{"(", 
             RowBox[{
              RowBox[{"(", 
               RowBox[{
                RowBox[{"L", "<", "1"}], "&&", 
                RowBox[{"(", 
                 RowBox[{
                  RowBox[{"(", 
                   RowBox[{
                    RowBox[{"q", "\[Equal]", 
                    FractionBox[
                    RowBox[{
                    RowBox[{"-", "cG"}], "+", "e"}], 
                    RowBox[{"2", " ", 
                    RowBox[{"(", 
                    RowBox[{"cA", "+", "cG", "-", "e"}], ")"}]}]]}], "&&", 
                    RowBox[{
                    RowBox[{"2", " ", "q0"}], "<", "1"}]}], ")"}], "||", 
                  RowBox[{"(", 
                   RowBox[{
                    RowBox[{"q", ">", "0"}], "&&", 
                    RowBox[{"q", "<", 
                    FractionBox[
                    RowBox[{
                    RowBox[{"-", "cG"}], "+", "e"}], 
                    RowBox[{"2", " ", 
                    RowBox[{"(", 
                    RowBox[{"cA", "+", "cG", "-", "e"}], ")"}]}]]}], "&&", 
                    RowBox[{
                    RowBox[{"q", "+", 
                    FractionBox[
                    RowBox[{"cA", " ", "q"}], 
                    RowBox[{"cG", "-", "e"}]], "+", "q0"}], "<", "0"}]}], 
                   ")"}]}], ")"}]}], ")"}], "||", 
              RowBox[{"(", 
               RowBox[{
                RowBox[{
                 FractionBox[
                  RowBox[{
                   RowBox[{"-", "cG"}], "+", "e"}], 
                  RowBox[{"2", " ", 
                   RowBox[{"(", 
                    RowBox[{"cA", "+", "cG", "-", "e"}], ")"}]}]], "<", "q"}],
                 "&&", 
                RowBox[{"L", "<", 
                 FractionBox[
                  RowBox[{
                   RowBox[{"-", "cG"}], "+", "e"}], 
                  RowBox[{"2", " ", 
                   RowBox[{"(", 
                    RowBox[{"cA", "+", "cG", "-", "e"}], ")"}], " ", "q"}]]}],
                 "&&", 
                RowBox[{
                 RowBox[{"2", " ", "q"}], "\[LessEqual]", "1"}], "&&", 
                RowBox[{
                 RowBox[{"2", " ", "q0"}], "\[LessEqual]", "1"}]}], ")"}]}], 
             ")"}]}], ")"}]}], ")"}]}], ")"}]}], ")"}]}], ")"}], "||", 
  RowBox[{"(", 
   RowBox[{
    RowBox[{
     RowBox[{"4", " ", "e"}], "\[GreaterEqual]", "3"}], "&&", 
    RowBox[{
     RowBox[{"2", " ", "cG"}], "<", "1"}], "&&", 
    RowBox[{
     RowBox[{"cA", "+", "cG"}], ">", "e"}], "&&", 
    RowBox[{
     RowBox[{"2", " ", "cA"}], "<", "1"}], "&&", 
    RowBox[{"q", ">", "0"}], "&&", 
    RowBox[{
     RowBox[{"2", " ", "q"}], "\[LessEqual]", "1"}], "&&", 
    RowBox[{"L", "\[GreaterEqual]", "0"}], "&&", 
    RowBox[{"L", "<", "1"}], "&&", 
    RowBox[{
     RowBox[{
      RowBox[{"L", " ", 
       RowBox[{"(", 
        RowBox[{"q", "+", 
         FractionBox[
          RowBox[{"cA", " ", "q"}], 
          RowBox[{"cG", "-", "e"}]]}], ")"}]}], "+", "q0"}], ">", "0"}], "&&", 
    RowBox[{
     RowBox[{"q", "+", 
      FractionBox[
       RowBox[{"cA", " ", "q"}], 
       RowBox[{"cG", "-", "e"}]], "+", "q0"}], "<", "0"}]}], 
   ")"}]}]], "Output",
 CellChangeTimes->{3.788636599827303*^9, 3.788991063743317*^9, 
  3.865883639443865*^9},
 CellLabel->"Out[29]=",ExpressionUUID->"e2a4746d-5b87-4987-8f11-8455fd7b12bd"]
}, Closed]],

Cell[CellGroupData[{

Cell[BoxData[
 RowBox[{
  RowBox[{"Reduce", "[", 
   RowBox[{
    RowBox[{"{", " ", 
     RowBox[{
      RowBox[{"0", "<", "xAG3", "<", "1"}], ",", "\[IndentingNewLine]", 
      RowBox[{"0", "<=", " ", "e", "\[LessEqual]", " ", "1"}], ",", 
      "\[IndentingNewLine]", 
      RowBox[{"0", "<=", " ", "L", "\[LessEqual]", " ", "1"}], ",", 
      "\[IndentingNewLine]", 
      RowBox[{"0", "<=", " ", "cG", "<", " ", 
       RowBox[{"1", "/", "2"}]}], ",", "\[IndentingNewLine]", 
      RowBox[{"0", "<=", "cA", "<", " ", 
       RowBox[{"1", "/", "2"}]}], ",", "\[IndentingNewLine]", 
      RowBox[{"0", "\[LessEqual]", " ", "q", "\[LessEqual]", " ", 
       RowBox[{"1", "/", "2"}]}], ",", "\[IndentingNewLine]", 
      RowBox[{"0", "\[LessEqual]", " ", "q0", "\[LessEqual]", " ", 
       RowBox[{"1", "/", "2"}]}]}], "}"}], ",", 
    RowBox[{"{", "cA", "}"}]}], "]"}], "//", "FullSimplify"}]], "Input",
 InitializationCell->True,
 CellChangeTimes->{
  3.7735101113247547`*^9, 3.7735101639570837`*^9, 3.773510214183839*^9, {
   3.7735156653244514`*^9, 3.7735156795793524`*^9}, {3.7735161087812047`*^9, 
   3.773516124075326*^9}, 3.787263815826651*^9, {3.787263866628933*^9, 
   3.7872638841180816`*^9}, {3.7872639270031147`*^9, 
   3.7872639424098034`*^9}, {3.7872639811707354`*^9, 3.7872639833145103`*^9}, 
   3.787264114690207*^9, {3.7872643147872295`*^9, 3.7872643244512587`*^9}, {
   3.7881868546529303`*^9, 3.788186859559248*^9}, 3.7882835294332423`*^9, 
   3.788629502205426*^9, 3.7886363684463124`*^9, {3.7886365258411484`*^9, 
   3.7886365537164993`*^9}, {3.7889910774782248`*^9, 3.7889910824459376`*^9}, 
   3.8654640303391886`*^9, {3.865464235500781*^9, 3.8654642423143024`*^9}},
 CellLabel->"In[30]:=",ExpressionUUID->"adce9de0-afb0-4261-9435-3f0c33629134"],

Cell[BoxData[
 RowBox[{
  RowBox[{"(", 
   RowBox[{
    RowBox[{
     RowBox[{"4", " ", "e"}], "<", "1"}], "&&", 
    RowBox[{"0", "\[LessEqual]", "cG", "<", "e"}], "&&", 
    RowBox[{
     RowBox[{"q", " ", 
      RowBox[{"(", 
       RowBox[{
        RowBox[{"cA", " ", "q"}], "+", 
        RowBox[{
         RowBox[{"(", 
          RowBox[{"cG", "-", "e"}], ")"}], " ", 
         RowBox[{"(", 
          RowBox[{"q", "+", "q0"}], ")"}]}]}], ")"}]}], ">", "0"}], "&&", 
    RowBox[{"(", 
     RowBox[{
      RowBox[{"(", 
       RowBox[{
        RowBox[{
         RowBox[{"2", " ", "cA"}], "<", "1"}], "&&", 
        RowBox[{"L", "\[GreaterEqual]", "0"}], "&&", 
        RowBox[{"L", "\[LessEqual]", 
         FractionBox[
          RowBox[{"2", " ", 
           RowBox[{"(", 
            RowBox[{
             RowBox[{"-", "cG"}], "+", "e"}], ")"}], " ", "q0"}], 
          RowBox[{
           RowBox[{"(", 
            RowBox[{"1", "+", 
             RowBox[{"2", " ", "cG"}], "-", 
             RowBox[{"2", " ", "e"}]}], ")"}], " ", "q"}]]}]}], ")"}], "||", 
      RowBox[{"(", 
       RowBox[{
        RowBox[{
         RowBox[{"L", " ", "q", " ", 
          RowBox[{"(", 
           RowBox[{
            RowBox[{"cA", " ", "L", " ", "q"}], "+", 
            RowBox[{
             RowBox[{"(", 
              RowBox[{"cG", "-", "e"}], ")"}], " ", 
             RowBox[{"(", 
              RowBox[{
               RowBox[{"L", " ", "q"}], "+", "q0"}], ")"}]}]}], ")"}]}], "<", 
         "0"}], "&&", 
        RowBox[{"L", "<", "1"}], "&&", 
        RowBox[{
         FractionBox[
          RowBox[{"2", " ", 
           RowBox[{"(", 
            RowBox[{
             RowBox[{"-", "cG"}], "+", "e"}], ")"}], " ", "q0"}], 
          RowBox[{
           RowBox[{"(", 
            RowBox[{"1", "+", 
             RowBox[{"2", " ", "cG"}], "-", 
             RowBox[{"2", " ", "e"}]}], ")"}], " ", "q"}]], "<", "L"}]}], 
       ")"}]}], ")"}], "&&", 
    RowBox[{"q0", ">", "0"}], "&&", 
    RowBox[{"(", 
     RowBox[{
      RowBox[{"(", 
       RowBox[{
        RowBox[{"q", "\[Equal]", 
         FractionBox[
          RowBox[{
           RowBox[{"-", "cG"}], "+", "e"}], 
          RowBox[{"1", "+", 
           RowBox[{"2", " ", "cG"}], "-", 
           RowBox[{"2", " ", "e"}]}]]}], "&&", 
        RowBox[{
         RowBox[{"2", " ", "q0"}], "<", "1"}]}], ")"}], "||", 
      RowBox[{"(", 
       RowBox[{
        RowBox[{"q", ">", "0"}], "&&", 
        RowBox[{"q", "<", 
         FractionBox[
          RowBox[{
           RowBox[{"-", "cG"}], "+", "e"}], 
          RowBox[{"1", "+", 
           RowBox[{"2", " ", "cG"}], "-", 
           RowBox[{"2", " ", "e"}]}]]}], "&&", 
        RowBox[{
         RowBox[{
          FractionBox[
           RowBox[{"q", "+", 
            RowBox[{"2", " ", "cG", " ", "q"}], "-", 
            RowBox[{"2", " ", "e", " ", "q"}]}], 
           RowBox[{
            RowBox[{"2", " ", "cG"}], "-", 
            RowBox[{"2", " ", "e"}]}]], "+", "q0"}], "<", "0"}]}], ")"}], "||", 
      RowBox[{"(", 
       RowBox[{
        RowBox[{
         FractionBox[
          RowBox[{
           RowBox[{"-", "cG"}], "+", "e"}], 
          RowBox[{"1", "+", 
           RowBox[{"2", " ", "cG"}], "-", 
           RowBox[{"2", " ", "e"}]}]], "<", "q"}], "&&", 
        RowBox[{
         RowBox[{"2", " ", "q"}], "\[LessEqual]", "1"}], "&&", 
        RowBox[{
         RowBox[{"2", " ", "q0"}], "\[LessEqual]", "1"}]}], ")"}]}], ")"}]}], 
   ")"}], "||", 
  RowBox[{"(", 
   RowBox[{
    RowBox[{
     RowBox[{"4", " ", "e"}], "\[Equal]", "1"}], "&&", 
    RowBox[{"(", 
     RowBox[{
      RowBox[{"(", 
       RowBox[{
        RowBox[{"cG", "\[Equal]", "0"}], "&&", 
        RowBox[{"(", 
         RowBox[{
          RowBox[{"(", 
           RowBox[{
            RowBox[{
             RowBox[{"2", " ", "q"}], "<", "1"}], "&&", 
            RowBox[{"0", "<", "q0", "<", "q"}], "&&", 
            RowBox[{
             RowBox[{"4", " ", "cA"}], ">", 
             RowBox[{"1", "+", 
              FractionBox["q0", "q"]}]}], "&&", 
            RowBox[{"(", 
             RowBox[{
              RowBox[{"(", 
               RowBox[{
                RowBox[{
                 FractionBox["q0", "q"], "<", "L", "<", "1"}], "&&", 
                RowBox[{
                 RowBox[{"4", " ", "cA"}], "<", 
                 RowBox[{"1", "+", 
                  FractionBox["q0", 
                   RowBox[{"L", " ", "q"}]]}]}]}], ")"}], "||", 
              RowBox[{"(", 
               RowBox[{
                RowBox[{"L", "\[GreaterEqual]", "0"}], "&&", 
                RowBox[{
                 RowBox[{"2", " ", "cA"}], "<", "1"}], "&&", 
                RowBox[{"L", "\[LessEqual]", 
                 FractionBox["q0", "q"]}]}], ")"}]}], ")"}]}], ")"}], "||", 
          RowBox[{"(", 
           RowBox[{
            RowBox[{
             RowBox[{"2", " ", "q"}], "\[Equal]", "1"}], "&&", 
            RowBox[{"0", "<", "q0", "<", 
             FractionBox["1", "2"]}], "&&", 
            RowBox[{
             RowBox[{"4", " ", "cA"}], ">", 
             RowBox[{"1", "+", 
              RowBox[{"2", " ", "q0"}]}]}], "&&", 
            RowBox[{"(", 
             RowBox[{
              RowBox[{"(", 
               RowBox[{
                RowBox[{"0", "\[LessEqual]", "L", "\[LessEqual]", 
                 RowBox[{"2", " ", "q0"}]}], "&&", 
                RowBox[{
                 RowBox[{"2", " ", "cA"}], "<", "1"}]}], ")"}], "||", 
              RowBox[{"(", 
               RowBox[{
                RowBox[{
                 RowBox[{"2", " ", "q0"}], "<", "L", "<", "1"}], "&&", 
                RowBox[{
                 RowBox[{"4", " ", "cA"}], "<", 
                 RowBox[{"1", "+", 
                  FractionBox[
                   RowBox[{"2", " ", "q0"}], "L"]}]}]}], ")"}]}], ")"}]}], 
           ")"}]}], ")"}]}], ")"}], "||", 
      RowBox[{"(", 
       RowBox[{
        RowBox[{"0", "<", "cG", "<", 
         FractionBox["1", "4"]}], "&&", 
        RowBox[{
         RowBox[{"cA", "+", 
          FractionBox[
           RowBox[{
            RowBox[{"(", 
             RowBox[{
              RowBox[{"-", "1"}], "+", 
              RowBox[{"4", " ", "cG"}]}], ")"}], " ", 
            RowBox[{"(", 
             RowBox[{"q", "+", "q0"}], ")"}]}], 
           RowBox[{"4", " ", "q"}]]}], ">", "0"}], "&&", 
        RowBox[{"(", 
         RowBox[{
          RowBox[{"(", 
           RowBox[{
            RowBox[{
             RowBox[{"2", " ", "cA"}], "<", "1"}], "&&", 
            RowBox[{"L", "\[GreaterEqual]", "0"}], "&&", 
            RowBox[{"L", "\[LessEqual]", 
             FractionBox[
              RowBox[{"q0", "-", 
               RowBox[{"4", " ", "cG", " ", "q0"}]}], 
              RowBox[{"q", "+", 
               RowBox[{"4", " ", "cG", " ", "q"}]}]]}]}], ")"}], "||", 
          RowBox[{"(", 
           RowBox[{
            RowBox[{
             RowBox[{"L", " ", "q", " ", 
              RowBox[{"(", 
               RowBox[{
                RowBox[{
                 RowBox[{"(", 
                  RowBox[{
                   RowBox[{"-", "1"}], "+", 
                   RowBox[{"4", " ", "cA"}], "+", 
                   RowBox[{"4", " ", "cG"}]}], ")"}], " ", "L", " ", "q"}], 
                "+", 
                RowBox[{
                 RowBox[{"(", 
                  RowBox[{
                   RowBox[{"-", "1"}], "+", 
                   RowBox[{"4", " ", "cG"}]}], ")"}], " ", "q0"}]}], ")"}]}], 
             "<", "0"}], "&&", 
            RowBox[{"L", "<", "1"}], "&&", 
            RowBox[{
             FractionBox[
              RowBox[{"q0", "-", 
               RowBox[{"4", " ", "cG", " ", "q0"}]}], 
              RowBox[{"q", "+", 
               RowBox[{"4", " ", "cG", " ", "q"}]}]], "<", "L"}]}], ")"}]}], 
         ")"}], "&&", 
        RowBox[{"q0", ">", "0"}], "&&", 
        RowBox[{"(", 
         RowBox[{
          RowBox[{"(", 
           RowBox[{
            RowBox[{
             RowBox[{
              FractionBox["1", "2"], "+", "q"}], "\[Equal]", 
             FractionBox["1", 
              RowBox[{"1", "+", 
               RowBox[{"4", " ", "cG"}]}]]}], "&&", 
            RowBox[{
             RowBox[{"2", " ", "q0"}], "<", "1"}]}], ")"}], "||", 
          RowBox[{"(", 
           RowBox[{
            RowBox[{"q", ">", "0"}], "&&", 
            RowBox[{
             RowBox[{
              FractionBox["1", "2"], "+", "q"}], "<", 
             FractionBox["1", 
              RowBox[{"1", "+", 
               RowBox[{"4", " ", "cG"}]}]]}], "&&", 
            RowBox[{"q0", "<", 
             FractionBox[
              RowBox[{"q", "+", 
               RowBox[{"4", " ", "cG", " ", "q"}]}], 
              RowBox[{"1", "-", 
               RowBox[{"4", " ", "cG"}]}]]}]}], ")"}], "||", 
          RowBox[{"(", 
           RowBox[{
            RowBox[{
             FractionBox["1", 
              RowBox[{"1", "+", 
               RowBox[{"4", " ", "cG"}]}]], "<", 
             RowBox[{
              FractionBox["1", "2"], "+", "q"}]}], "&&", 
            RowBox[{
             RowBox[{"2", " ", "q"}], "\[LessEqual]", "1"}], "&&", 
            RowBox[{
             RowBox[{"2", " ", "q0"}], "\[LessEqual]", "1"}]}], ")"}]}], 
         ")"}]}], ")"}]}], ")"}]}], ")"}], "||", 
  RowBox[{"(", 
   RowBox[{
    RowBox[{
     FractionBox["1", "4"], "<", "e", "<", 
     FractionBox["1", "2"]}], "&&", 
    RowBox[{"(", 
     RowBox[{
      RowBox[{"(", 
       RowBox[{
        RowBox[{"0", "\[LessEqual]", "cG", "<", 
         RowBox[{
          RowBox[{"-", 
           FractionBox["1", "4"]}], "+", "e"}]}], "&&", 
        RowBox[{"0", "<", "q", "\[LessEqual]", 
         FractionBox["1", "2"]}], "&&", 
        RowBox[{"0", "<", "q0", "<", 
         RowBox[{"-", 
          FractionBox[
           RowBox[{
            RowBox[{"(", 
             RowBox[{"1", "+", 
              RowBox[{"2", " ", "cG"}], "-", 
              RowBox[{"2", " ", "e"}]}], ")"}], " ", "q"}], 
           RowBox[{"2", " ", 
            RowBox[{"(", 
             RowBox[{"cG", "-", "e"}], ")"}]}]]}]}], "&&", 
        RowBox[{
         RowBox[{"q", " ", 
          RowBox[{"(", 
           RowBox[{
            RowBox[{"cA", " ", "q"}], "+", 
            RowBox[{
             RowBox[{"(", 
              RowBox[{"cG", "-", "e"}], ")"}], " ", 
             RowBox[{"(", 
              RowBox[{"q", "+", "q0"}], ")"}]}]}], ")"}]}], ">", "0"}], "&&", 
        RowBox[{"(", 
         RowBox[{
          RowBox[{"(", 
           RowBox[{
            RowBox[{
             RowBox[{"2", " ", "cA"}], "<", "1"}], "&&", 
            RowBox[{"L", "\[GreaterEqual]", "0"}], "&&", 
            RowBox[{"L", "\[LessEqual]", 
             FractionBox[
              RowBox[{"2", " ", 
               RowBox[{"(", 
                RowBox[{
                 RowBox[{"-", "cG"}], "+", "e"}], ")"}], " ", "q0"}], 
              RowBox[{
               RowBox[{"(", 
                RowBox[{"1", "+", 
                 RowBox[{"2", " ", "cG"}], "-", 
                 RowBox[{"2", " ", "e"}]}], ")"}], " ", "q"}]]}]}], ")"}], "||", 
          RowBox[{"(", 
           RowBox[{
            RowBox[{
             RowBox[{"L", " ", "q", " ", 
              RowBox[{"(", 
               RowBox[{
                RowBox[{"cA", " ", "L", " ", "q"}], "+", 
                RowBox[{
                 RowBox[{"(", 
                  RowBox[{"cG", "-", "e"}], ")"}], " ", 
                 RowBox[{"(", 
                  RowBox[{
                   RowBox[{"L", " ", "q"}], "+", "q0"}], ")"}]}]}], ")"}]}], 
             "<", "0"}], "&&", 
            RowBox[{"L", "<", "1"}], "&&", 
            RowBox[{
             FractionBox[
              RowBox[{"2", " ", 
               RowBox[{"(", 
                RowBox[{
                 RowBox[{"-", "cG"}], "+", "e"}], ")"}], " ", "q0"}], 
              RowBox[{
               RowBox[{"(", 
                RowBox[{"1", "+", 
                 RowBox[{"2", " ", "cG"}], "-", 
                 RowBox[{"2", " ", "e"}]}], ")"}], " ", "q"}]], "<", "L"}]}], 
           ")"}]}], ")"}]}], ")"}], "||", 
      RowBox[{"(", 
       RowBox[{
        RowBox[{
         RowBox[{
          FractionBox["1", "4"], "+", "cG"}], "\[Equal]", "e"}], "&&", 
        RowBox[{"(", 
         RowBox[{
          RowBox[{"(", 
           RowBox[{
            RowBox[{"0", "<", "q", "<", 
             FractionBox["1", "2"]}], "&&", 
            RowBox[{"0", "<", "q0", "<", 
             RowBox[{"-", 
              FractionBox[
               RowBox[{
                RowBox[{"(", 
                 RowBox[{"1", "+", 
                  RowBox[{"2", " ", "cG"}], "-", 
                  RowBox[{"2", " ", "e"}]}], ")"}], " ", "q"}], 
               RowBox[{"2", " ", 
                RowBox[{"(", 
                 RowBox[{"cG", "-", "e"}], ")"}]}]]}]}], "&&", 
            RowBox[{
             RowBox[{"q", " ", 
              RowBox[{"(", 
               RowBox[{
                RowBox[{"cA", " ", "q"}], "+", 
                RowBox[{
                 RowBox[{"(", 
                  RowBox[{"cG", "-", "e"}], ")"}], " ", 
                 RowBox[{"(", 
                  RowBox[{"q", "+", "q0"}], ")"}]}]}], ")"}]}], ">", "0"}], "&&", 
            RowBox[{"(", 
             RowBox[{
              RowBox[{"(", 
               RowBox[{
                RowBox[{
                 RowBox[{"2", " ", "cA"}], "<", "1"}], "&&", 
                RowBox[{"L", "\[GreaterEqual]", "0"}], "&&", 
                RowBox[{"L", "\[LessEqual]", 
                 FractionBox[
                  RowBox[{"2", " ", 
                   RowBox[{"(", 
                    RowBox[{
                    RowBox[{"-", "cG"}], "+", "e"}], ")"}], " ", "q0"}], 
                  RowBox[{
                   RowBox[{"(", 
                    RowBox[{"1", "+", 
                    RowBox[{"2", " ", "cG"}], "-", 
                    RowBox[{"2", " ", "e"}]}], ")"}], " ", "q"}]]}]}], ")"}], 
              "||", 
              RowBox[{"(", 
               RowBox[{
                RowBox[{
                 RowBox[{"L", " ", "q", " ", 
                  RowBox[{"(", 
                   RowBox[{
                    RowBox[{"cA", " ", "L", " ", "q"}], "+", 
                    RowBox[{
                    RowBox[{"(", 
                    RowBox[{"cG", "-", "e"}], ")"}], " ", 
                    RowBox[{"(", 
                    RowBox[{
                    RowBox[{"L", " ", "q"}], "+", "q0"}], ")"}]}]}], ")"}]}], 
                 "<", "0"}], "&&", 
                RowBox[{"L", "<", "1"}], "&&", 
                RowBox[{
                 FractionBox[
                  RowBox[{"2", " ", 
                   RowBox[{"(", 
                    RowBox[{
                    RowBox[{"-", "cG"}], "+", "e"}], ")"}], " ", "q0"}], 
                  RowBox[{
                   RowBox[{"(", 
                    RowBox[{"1", "+", 
                    RowBox[{"2", " ", "cG"}], "-", 
                    RowBox[{"2", " ", "e"}]}], ")"}], " ", "q"}]], "<", 
                 "L"}]}], ")"}]}], ")"}]}], ")"}], "||", 
          RowBox[{"(", 
           RowBox[{
            RowBox[{
             RowBox[{"2", " ", "q"}], "\[Equal]", "1"}], "&&", 
            RowBox[{"0", "<", "q0", "<", 
             FractionBox["1", "2"]}], "&&", 
            RowBox[{"(", 
             RowBox[{
              RowBox[{"(", 
               RowBox[{
                RowBox[{"0", "\[LessEqual]", "L", "\[LessEqual]", 
                 FractionBox[
                  RowBox[{"4", " ", 
                   RowBox[{"(", 
                    RowBox[{
                    RowBox[{"-", "cG"}], "+", "e"}], ")"}], " ", "q0"}], 
                  RowBox[{"1", "+", 
                   RowBox[{"2", " ", "cG"}], "-", 
                   RowBox[{"2", " ", "e"}]}]]}], "&&", 
                RowBox[{
                 RowBox[{"cA", "+", "cG", "+", 
                  RowBox[{"2", " ", "cG", " ", "q0"}]}], ">", 
                 RowBox[{"e", "+", 
                  RowBox[{"2", " ", "e", " ", "q0"}]}]}], "&&", 
                RowBox[{
                 RowBox[{"2", " ", "cA"}], "<", "1"}]}], ")"}], "||", 
              RowBox[{"(", 
               RowBox[{
                RowBox[{
                 FractionBox[
                  RowBox[{"4", " ", 
                   RowBox[{"(", 
                    RowBox[{
                    RowBox[{"-", "cG"}], "+", "e"}], ")"}], " ", "q0"}], 
                  RowBox[{"1", "+", 
                   RowBox[{"2", " ", "cG"}], "-", 
                   RowBox[{"2", " ", "e"}]}]], "<", "L", "<", "1"}], "&&", 
                RowBox[{
                 RowBox[{
                  RowBox[{"-", 
                   RowBox[{"(", 
                    RowBox[{"cG", "-", "e"}], ")"}]}], " ", 
                  RowBox[{"(", 
                   RowBox[{"1", "+", 
                    RowBox[{"2", " ", "q0"}]}], ")"}]}], "<", "cA", "<", 
                 RowBox[{"-", 
                  FractionBox[
                   RowBox[{
                    RowBox[{"(", 
                    RowBox[{"cG", "-", "e"}], ")"}], " ", 
                    RowBox[{"(", 
                    RowBox[{"L", "+", 
                    RowBox[{"2", " ", "q0"}]}], ")"}]}], "L"]}]}]}], ")"}]}], 
             ")"}]}], ")"}]}], ")"}]}], ")"}], "||", 
      RowBox[{"(", 
       RowBox[{
        RowBox[{
         RowBox[{
          RowBox[{"-", 
           FractionBox["1", "4"]}], "+", "e"}], "<", "cG", "<", "e"}], "&&", 
        RowBox[{
         RowBox[{"q", " ", 
          RowBox[{"(", 
           RowBox[{
            RowBox[{"cA", " ", "q"}], "+", 
            RowBox[{
             RowBox[{"(", 
              RowBox[{"cG", "-", "e"}], ")"}], " ", 
             RowBox[{"(", 
              RowBox[{"q", "+", "q0"}], ")"}]}]}], ")"}]}], ">", "0"}], "&&", 
        RowBox[{"(", 
         RowBox[{
          RowBox[{"(", 
           RowBox[{
            RowBox[{
             RowBox[{"2", " ", "cA"}], "<", "1"}], "&&", 
            RowBox[{"L", "\[GreaterEqual]", "0"}], "&&", 
            RowBox[{"L", "\[LessEqual]", 
             FractionBox[
              RowBox[{"2", " ", 
               RowBox[{"(", 
                RowBox[{
                 RowBox[{"-", "cG"}], "+", "e"}], ")"}], " ", "q0"}], 
              RowBox[{
               RowBox[{"(", 
                RowBox[{"1", "+", 
                 RowBox[{"2", " ", "cG"}], "-", 
                 RowBox[{"2", " ", "e"}]}], ")"}], " ", "q"}]]}]}], ")"}], "||", 
          RowBox[{"(", 
           RowBox[{
            RowBox[{
             RowBox[{"L", " ", "q", " ", 
              RowBox[{"(", 
               RowBox[{
                RowBox[{"cA", " ", "L", " ", "q"}], "+", 
                RowBox[{
                 RowBox[{"(", 
                  RowBox[{"cG", "-", "e"}], ")"}], " ", 
                 RowBox[{"(", 
                  RowBox[{
                   RowBox[{"L", " ", "q"}], "+", "q0"}], ")"}]}]}], ")"}]}], 
             "<", "0"}], "&&", 
            RowBox[{"L", "<", "1"}], "&&", 
            RowBox[{
             FractionBox[
              RowBox[{"2", " ", 
               RowBox[{"(", 
                RowBox[{
                 RowBox[{"-", "cG"}], "+", "e"}], ")"}], " ", "q0"}], 
              RowBox[{
               RowBox[{"(", 
                RowBox[{"1", "+", 
                 RowBox[{"2", " ", "cG"}], "-", 
                 RowBox[{"2", " ", "e"}]}], ")"}], " ", "q"}]], "<", "L"}]}], 
           ")"}]}], ")"}], "&&", 
        RowBox[{"q0", ">", "0"}], "&&", 
        RowBox[{"(", 
         RowBox[{
          RowBox[{"(", 
           RowBox[{
            RowBox[{"q", "\[Equal]", 
             FractionBox[
              RowBox[{
               RowBox[{"-", "cG"}], "+", "e"}], 
              RowBox[{"1", "+", 
               RowBox[{"2", " ", "cG"}], "-", 
               RowBox[{"2", " ", "e"}]}]]}], "&&", 
            RowBox[{
             RowBox[{"2", " ", "q0"}], "<", "1"}]}], ")"}], "||", 
          RowBox[{"(", 
           RowBox[{
            RowBox[{"q", ">", "0"}], "&&", 
            RowBox[{"q", "<", 
             FractionBox[
              RowBox[{
               RowBox[{"-", "cG"}], "+", "e"}], 
              RowBox[{"1", "+", 
               RowBox[{"2", " ", "cG"}], "-", 
               RowBox[{"2", " ", "e"}]}]]}], "&&", 
            RowBox[{
             RowBox[{
              FractionBox[
               RowBox[{"q", "+", 
                RowBox[{"2", " ", "cG", " ", "q"}], "-", 
                RowBox[{"2", " ", "e", " ", "q"}]}], 
               RowBox[{
                RowBox[{"2", " ", "cG"}], "-", 
                RowBox[{"2", " ", "e"}]}]], "+", "q0"}], "<", "0"}]}], ")"}], 
          "||", 
          RowBox[{"(", 
           RowBox[{
            RowBox[{
             FractionBox[
              RowBox[{
               RowBox[{"-", "cG"}], "+", "e"}], 
              RowBox[{"1", "+", 
               RowBox[{"2", " ", "cG"}], "-", 
               RowBox[{"2", " ", "e"}]}]], "<", "q"}], "&&", 
            RowBox[{
             RowBox[{"2", " ", "q"}], "\[LessEqual]", "1"}], "&&", 
            RowBox[{
             RowBox[{"2", " ", "q0"}], "\[LessEqual]", "1"}]}], ")"}]}], 
         ")"}]}], ")"}]}], ")"}]}], ")"}], "||", 
  RowBox[{"(", 
   RowBox[{
    RowBox[{
     FractionBox["1", "2"], "\[LessEqual]", "e", "<", 
     FractionBox["3", "4"]}], "&&", 
    RowBox[{"(", 
     RowBox[{
      RowBox[{"(", 
       RowBox[{
        RowBox[{
         RowBox[{
          FractionBox["1", "4"], "+", "cG"}], "<", "e"}], "&&", 
        RowBox[{"0", "<", "q", "\[LessEqual]", 
         FractionBox["1", "2"]}], "&&", 
        RowBox[{"0", "<", "q0", "<", 
         RowBox[{"-", 
          FractionBox[
           RowBox[{
            RowBox[{"(", 
             RowBox[{"1", "+", 
              RowBox[{"2", " ", "cG"}], "-", 
              RowBox[{"2", " ", "e"}]}], ")"}], " ", "q"}], 
           RowBox[{"2", " ", 
            RowBox[{"(", 
             RowBox[{"cG", "-", "e"}], ")"}]}]]}]}], "&&", 
        RowBox[{
         RowBox[{"q", " ", 
          RowBox[{"(", 
           RowBox[{
            RowBox[{"cA", " ", "q"}], "+", 
            RowBox[{
             RowBox[{"(", 
              RowBox[{"cG", "-", "e"}], ")"}], " ", 
             RowBox[{"(", 
              RowBox[{"q", "+", "q0"}], ")"}]}]}], ")"}]}], ">", "0"}], "&&", 
        RowBox[{"(", 
         RowBox[{
          RowBox[{"(", 
           RowBox[{
            RowBox[{
             RowBox[{"2", " ", "cA"}], "<", "1"}], "&&", 
            RowBox[{"L", "\[GreaterEqual]", "0"}], "&&", 
            RowBox[{"L", "\[LessEqual]", 
             FractionBox[
              RowBox[{"2", " ", 
               RowBox[{"(", 
                RowBox[{
                 RowBox[{"-", "cG"}], "+", "e"}], ")"}], " ", "q0"}], 
              RowBox[{
               RowBox[{"(", 
                RowBox[{"1", "+", 
                 RowBox[{"2", " ", "cG"}], "-", 
                 RowBox[{"2", " ", "e"}]}], ")"}], " ", "q"}]]}]}], ")"}], "||", 
          RowBox[{"(", 
           RowBox[{
            RowBox[{
             RowBox[{"L", " ", "q", " ", 
              RowBox[{"(", 
               RowBox[{
                RowBox[{"cA", " ", "L", " ", "q"}], "+", 
                RowBox[{
                 RowBox[{"(", 
                  RowBox[{"cG", "-", "e"}], ")"}], " ", 
                 RowBox[{"(", 
                  RowBox[{
                   RowBox[{"L", " ", "q"}], "+", "q0"}], ")"}]}]}], ")"}]}], 
             "<", "0"}], "&&", 
            RowBox[{"L", "<", "1"}], "&&", 
            RowBox[{
             FractionBox[
              RowBox[{"2", " ", 
               RowBox[{"(", 
                RowBox[{
                 RowBox[{"-", "cG"}], "+", "e"}], ")"}], " ", "q0"}], 
              RowBox[{
               RowBox[{"(", 
                RowBox[{"1", "+", 
                 RowBox[{"2", " ", "cG"}], "-", 
                 RowBox[{"2", " ", "e"}]}], ")"}], " ", "q"}]], "<", "L"}]}], 
           ")"}]}], ")"}]}], ")"}], "||", 
      RowBox[{"(", 
       RowBox[{
        RowBox[{
         RowBox[{
          FractionBox["1", "4"], "+", "cG"}], "\[Equal]", "e"}], "&&", 
        RowBox[{"(", 
         RowBox[{
          RowBox[{"(", 
           RowBox[{
            RowBox[{"0", "<", "q", "<", 
             FractionBox["1", "2"]}], "&&", 
            RowBox[{"0", "<", "q0", "<", 
             RowBox[{"-", 
              FractionBox[
               RowBox[{
                RowBox[{"(", 
                 RowBox[{"1", "+", 
                  RowBox[{"2", " ", "cG"}], "-", 
                  RowBox[{"2", " ", "e"}]}], ")"}], " ", "q"}], 
               RowBox[{"2", " ", 
                RowBox[{"(", 
                 RowBox[{"cG", "-", "e"}], ")"}]}]]}]}], "&&", 
            RowBox[{
             RowBox[{"q", " ", 
              RowBox[{"(", 
               RowBox[{
                RowBox[{"cA", " ", "q"}], "+", 
                RowBox[{
                 RowBox[{"(", 
                  RowBox[{"cG", "-", "e"}], ")"}], " ", 
                 RowBox[{"(", 
                  RowBox[{"q", "+", "q0"}], ")"}]}]}], ")"}]}], ">", "0"}], "&&", 
            RowBox[{"(", 
             RowBox[{
              RowBox[{"(", 
               RowBox[{
                RowBox[{
                 RowBox[{"2", " ", "cA"}], "<", "1"}], "&&", 
                RowBox[{"L", "\[GreaterEqual]", "0"}], "&&", 
                RowBox[{"L", "\[LessEqual]", 
                 FractionBox[
                  RowBox[{"2", " ", 
                   RowBox[{"(", 
                    RowBox[{
                    RowBox[{"-", "cG"}], "+", "e"}], ")"}], " ", "q0"}], 
                  RowBox[{
                   RowBox[{"(", 
                    RowBox[{"1", "+", 
                    RowBox[{"2", " ", "cG"}], "-", 
                    RowBox[{"2", " ", "e"}]}], ")"}], " ", "q"}]]}]}], ")"}], 
              "||", 
              RowBox[{"(", 
               RowBox[{
                RowBox[{
                 RowBox[{"L", " ", "q", " ", 
                  RowBox[{"(", 
                   RowBox[{
                    RowBox[{"cA", " ", "L", " ", "q"}], "+", 
                    RowBox[{
                    RowBox[{"(", 
                    RowBox[{"cG", "-", "e"}], ")"}], " ", 
                    RowBox[{"(", 
                    RowBox[{
                    RowBox[{"L", " ", "q"}], "+", "q0"}], ")"}]}]}], ")"}]}], 
                 "<", "0"}], "&&", 
                RowBox[{"L", "<", "1"}], "&&", 
                RowBox[{
                 FractionBox[
                  RowBox[{"2", " ", 
                   RowBox[{"(", 
                    RowBox[{
                    RowBox[{"-", "cG"}], "+", "e"}], ")"}], " ", "q0"}], 
                  RowBox[{
                   RowBox[{"(", 
                    RowBox[{"1", "+", 
                    RowBox[{"2", " ", "cG"}], "-", 
                    RowBox[{"2", " ", "e"}]}], ")"}], " ", "q"}]], "<", 
                 "L"}]}], ")"}]}], ")"}]}], ")"}], "||", 
          RowBox[{"(", 
           RowBox[{
            RowBox[{
             RowBox[{"2", " ", "q"}], "\[Equal]", "1"}], "&&", 
            RowBox[{"0", "<", "q0", "<", 
             FractionBox["1", "2"]}], "&&", 
            RowBox[{"(", 
             RowBox[{
              RowBox[{"(", 
               RowBox[{
                RowBox[{"0", "\[LessEqual]", "L", "\[LessEqual]", 
                 FractionBox[
                  RowBox[{"4", " ", 
                   RowBox[{"(", 
                    RowBox[{
                    RowBox[{"-", "cG"}], "+", "e"}], ")"}], " ", "q0"}], 
                  RowBox[{"1", "+", 
                   RowBox[{"2", " ", "cG"}], "-", 
                   RowBox[{"2", " ", "e"}]}]]}], "&&", 
                RowBox[{
                 RowBox[{"cA", "+", "cG", "+", 
                  RowBox[{"2", " ", "cG", " ", "q0"}]}], ">", 
                 RowBox[{"e", "+", 
                  RowBox[{"2", " ", "e", " ", "q0"}]}]}], "&&", 
                RowBox[{
                 RowBox[{"2", " ", "cA"}], "<", "1"}]}], ")"}], "||", 
              RowBox[{"(", 
               RowBox[{
                RowBox[{
                 FractionBox[
                  RowBox[{"4", " ", 
                   RowBox[{"(", 
                    RowBox[{
                    RowBox[{"-", "cG"}], "+", "e"}], ")"}], " ", "q0"}], 
                  RowBox[{"1", "+", 
                   RowBox[{"2", " ", "cG"}], "-", 
                   RowBox[{"2", " ", "e"}]}]], "<", "L", "<", "1"}], "&&", 
                RowBox[{
                 RowBox[{
                  RowBox[{"-", 
                   RowBox[{"(", 
                    RowBox[{"cG", "-", "e"}], ")"}]}], " ", 
                  RowBox[{"(", 
                   RowBox[{"1", "+", 
                    RowBox[{"2", " ", "q0"}]}], ")"}]}], "<", "cA", "<", 
                 RowBox[{"-", 
                  FractionBox[
                   RowBox[{
                    RowBox[{"(", 
                    RowBox[{"cG", "-", "e"}], ")"}], " ", 
                    RowBox[{"(", 
                    RowBox[{"L", "+", 
                    RowBox[{"2", " ", "q0"}]}], ")"}]}], "L"]}]}]}], ")"}]}], 
             ")"}]}], ")"}]}], ")"}]}], ")"}], "||", 
      RowBox[{"(", 
       RowBox[{
        RowBox[{
         RowBox[{
          RowBox[{"-", 
           FractionBox["1", "4"]}], "+", "e"}], "<", "cG", "<", 
         FractionBox["1", "2"]}], "&&", 
        RowBox[{
         RowBox[{"q", " ", 
          RowBox[{"(", 
           RowBox[{
            RowBox[{"cA", " ", "q"}], "+", 
            RowBox[{
             RowBox[{"(", 
              RowBox[{"cG", "-", "e"}], ")"}], " ", 
             RowBox[{"(", 
              RowBox[{"q", "+", "q0"}], ")"}]}]}], ")"}]}], ">", "0"}], "&&", 
        RowBox[{"(", 
         RowBox[{
          RowBox[{"(", 
           RowBox[{
            RowBox[{
             RowBox[{"2", " ", "cA"}], "<", "1"}], "&&", 
            RowBox[{"L", "\[GreaterEqual]", "0"}], "&&", 
            RowBox[{"L", "\[LessEqual]", 
             FractionBox[
              RowBox[{"2", " ", 
               RowBox[{"(", 
                RowBox[{
                 RowBox[{"-", "cG"}], "+", "e"}], ")"}], " ", "q0"}], 
              RowBox[{
               RowBox[{"(", 
                RowBox[{"1", "+", 
                 RowBox[{"2", " ", "cG"}], "-", 
                 RowBox[{"2", " ", "e"}]}], ")"}], " ", "q"}]]}]}], ")"}], "||", 
          RowBox[{"(", 
           RowBox[{
            RowBox[{
             RowBox[{"L", " ", "q", " ", 
              RowBox[{"(", 
               RowBox[{
                RowBox[{"cA", " ", "L", " ", "q"}], "+", 
                RowBox[{
                 RowBox[{"(", 
                  RowBox[{"cG", "-", "e"}], ")"}], " ", 
                 RowBox[{"(", 
                  RowBox[{
                   RowBox[{"L", " ", "q"}], "+", "q0"}], ")"}]}]}], ")"}]}], 
             "<", "0"}], "&&", 
            RowBox[{"L", "<", "1"}], "&&", 
            RowBox[{
             FractionBox[
              RowBox[{"2", " ", 
               RowBox[{"(", 
                RowBox[{
                 RowBox[{"-", "cG"}], "+", "e"}], ")"}], " ", "q0"}], 
              RowBox[{
               RowBox[{"(", 
                RowBox[{"1", "+", 
                 RowBox[{"2", " ", "cG"}], "-", 
                 RowBox[{"2", " ", "e"}]}], ")"}], " ", "q"}]], "<", "L"}]}], 
           ")"}]}], ")"}], "&&", 
        RowBox[{"q0", ">", "0"}], "&&", 
        RowBox[{"(", 
         RowBox[{
          RowBox[{"(", 
           RowBox[{
            RowBox[{"q", "\[Equal]", 
             FractionBox[
              RowBox[{
               RowBox[{"-", "cG"}], "+", "e"}], 
              RowBox[{"1", "+", 
               RowBox[{"2", " ", "cG"}], "-", 
               RowBox[{"2", " ", "e"}]}]]}], "&&", 
            RowBox[{
             RowBox[{"2", " ", "q0"}], "<", "1"}]}], ")"}], "||", 
          RowBox[{"(", 
           RowBox[{
            RowBox[{"q", ">", "0"}], "&&", 
            RowBox[{"q", "<", 
             FractionBox[
              RowBox[{
               RowBox[{"-", "cG"}], "+", "e"}], 
              RowBox[{"1", "+", 
               RowBox[{"2", " ", "cG"}], "-", 
               RowBox[{"2", " ", "e"}]}]]}], "&&", 
            RowBox[{
             RowBox[{
              FractionBox[
               RowBox[{"q", "+", 
                RowBox[{"2", " ", "cG", " ", "q"}], "-", 
                RowBox[{"2", " ", "e", " ", "q"}]}], 
               RowBox[{
                RowBox[{"2", " ", "cG"}], "-", 
                RowBox[{"2", " ", "e"}]}]], "+", "q0"}], "<", "0"}]}], ")"}], 
          "||", 
          RowBox[{"(", 
           RowBox[{
            RowBox[{
             FractionBox[
              RowBox[{
               RowBox[{"-", "cG"}], "+", "e"}], 
              RowBox[{"1", "+", 
               RowBox[{"2", " ", "cG"}], "-", 
               RowBox[{"2", " ", "e"}]}]], "<", "q"}], "&&", 
            RowBox[{
             RowBox[{"2", " ", "q"}], "\[LessEqual]", "1"}], "&&", 
            RowBox[{
             RowBox[{"2", " ", "q0"}], "\[LessEqual]", "1"}]}], ")"}]}], 
         ")"}]}], ")"}]}], ")"}]}], ")"}], "||", 
  RowBox[{"(", 
   RowBox[{
    RowBox[{
     RowBox[{"4", " ", "e"}], "\[GreaterEqual]", "3"}], "&&", 
    RowBox[{
     RowBox[{"2", " ", "cG"}], "<", "1"}], "&&", 
    RowBox[{"0", "<", "q", "\[LessEqual]", 
     FractionBox["1", "2"]}], "&&", 
    RowBox[{"0", "<", "q0", "<", 
     RowBox[{"-", 
      FractionBox[
       RowBox[{
        RowBox[{"(", 
         RowBox[{"1", "+", 
          RowBox[{"2", " ", "cG"}], "-", 
          RowBox[{"2", " ", "e"}]}], ")"}], " ", "q"}], 
       RowBox[{"2", " ", 
        RowBox[{"(", 
         RowBox[{"cG", "-", "e"}], ")"}]}]]}]}], "&&", 
    RowBox[{
     RowBox[{"q", " ", 
      RowBox[{"(", 
       RowBox[{
        RowBox[{"cA", " ", "q"}], "+", 
        RowBox[{
         RowBox[{"(", 
          RowBox[{"cG", "-", "e"}], ")"}], " ", 
         RowBox[{"(", 
          RowBox[{"q", "+", "q0"}], ")"}]}]}], ")"}]}], ">", "0"}], "&&", 
    RowBox[{"(", 
     RowBox[{
      RowBox[{"(", 
       RowBox[{
        RowBox[{
         RowBox[{"2", " ", "cA"}], "<", "1"}], "&&", 
        RowBox[{"L", "\[GreaterEqual]", "0"}], "&&", 
        RowBox[{"L", "\[LessEqual]", 
         FractionBox[
          RowBox[{"2", " ", 
           RowBox[{"(", 
            RowBox[{
             RowBox[{"-", "cG"}], "+", "e"}], ")"}], " ", "q0"}], 
          RowBox[{
           RowBox[{"(", 
            RowBox[{"1", "+", 
             RowBox[{"2", " ", "cG"}], "-", 
             RowBox[{"2", " ", "e"}]}], ")"}], " ", "q"}]]}]}], ")"}], "||", 
      RowBox[{"(", 
       RowBox[{
        RowBox[{
         RowBox[{"L", " ", "q", " ", 
          RowBox[{"(", 
           RowBox[{
            RowBox[{"cA", " ", "L", " ", "q"}], "+", 
            RowBox[{
             RowBox[{"(", 
              RowBox[{"cG", "-", "e"}], ")"}], " ", 
             RowBox[{"(", 
              RowBox[{
               RowBox[{"L", " ", "q"}], "+", "q0"}], ")"}]}]}], ")"}]}], "<", 
         "0"}], "&&", 
        RowBox[{"L", "<", "1"}], "&&", 
        RowBox[{
         FractionBox[
          RowBox[{"2", " ", 
           RowBox[{"(", 
            RowBox[{
             RowBox[{"-", "cG"}], "+", "e"}], ")"}], " ", "q0"}], 
          RowBox[{
           RowBox[{"(", 
            RowBox[{"1", "+", 
             RowBox[{"2", " ", "cG"}], "-", 
             RowBox[{"2", " ", "e"}]}], ")"}], " ", "q"}]], "<", "L"}]}], 
       ")"}]}], ")"}]}], ")"}]}]], "Output",
 CellChangeTimes->{3.7886365633728724`*^9, 3.7889910910125046`*^9, 
  3.865883651258353*^9},
 CellLabel->"Out[30]=",ExpressionUUID->"29ef00cd-15d1-4bec-9769-4204e1449926"]
}, Closed]],

Cell[CellGroupData[{

Cell[BoxData[
 RowBox[{
  RowBox[{"Reduce", "[", 
   RowBox[{
    RowBox[{"{", " ", 
     RowBox[{
      RowBox[{"0", "<", "xAG3", "<", "1"}], ",", "\[IndentingNewLine]", 
      RowBox[{"0", "<=", " ", "e", "\[LessEqual]", " ", "1"}], ",", 
      "\[IndentingNewLine]", 
      RowBox[{"0", "<=", " ", "L", "\[LessEqual]", " ", "1"}], ",", 
      "\[IndentingNewLine]", 
      RowBox[{"0", "<=", " ", "cG", "<", " ", 
       RowBox[{"1", "/", "2"}]}], ",", "\[IndentingNewLine]", 
      RowBox[{"0", "<=", "cA", "<", " ", 
       RowBox[{"1", "/", "2"}]}], ",", "\[IndentingNewLine]", 
      RowBox[{"0", "\[LessEqual]", " ", "q", "\[LessEqual]", " ", 
       RowBox[{"1", "/", "2"}]}], ",", "\[IndentingNewLine]", 
      RowBox[{"0", "\[LessEqual]", " ", "q0", "\[LessEqual]", " ", 
       RowBox[{"1", "/", "2"}]}]}], "}"}], ",", 
    RowBox[{"{", "cG", "}"}]}], "]"}], "//", "FullSimplify"}]], "Input",
 InitializationCell->True,
 CellChangeTimes->{
  3.7735101113247547`*^9, 3.7735101639570837`*^9, 3.773510214183839*^9, {
   3.7735156653244514`*^9, 3.7735156795793524`*^9}, {3.7735161087812047`*^9, 
   3.773516124075326*^9}, 3.787263815826651*^9, {3.787263866628933*^9, 
   3.7872638841180816`*^9}, {3.7872639270031147`*^9, 
   3.7872639424098034`*^9}, {3.7872639811707354`*^9, 3.7872639833145103`*^9}, 
   3.787264114690207*^9, {3.7872643147872295`*^9, 3.7872643244512587`*^9}, {
   3.7881868546529303`*^9, 3.788186859559248*^9}, 3.7882835294332423`*^9, 
   3.788629502205426*^9, 3.7886363684463124`*^9, 3.7886365258411484`*^9, {
   3.7889914295443573`*^9, 3.7889914333342514`*^9}, 3.865464034749629*^9, {
   3.865464251749069*^9, 3.8654642604814386`*^9}},
 CellLabel->"In[31]:=",ExpressionUUID->"5955cf8e-5964-4443-96cf-6e4aa314fe05"],

Cell[BoxData[
 RowBox[{
  RowBox[{"0", "<", "cA", "<", 
   FractionBox["1", "2"]}], "&&", 
  RowBox[{"(", 
   RowBox[{
    RowBox[{"(", 
     RowBox[{
      RowBox[{"e", ">", "0"}], "&&", 
      RowBox[{"cA", ">", 
       RowBox[{"2", " ", "e"}]}], "&&", 
      RowBox[{"(", 
       RowBox[{
        RowBox[{"(", 
         RowBox[{
          RowBox[{"0", "<", "q", "<", 
           FractionBox["e", 
            RowBox[{
             RowBox[{"2", " ", "cA"}], "-", 
             RowBox[{"2", " ", "e"}]}]]}], "&&", 
          RowBox[{
           RowBox[{"cG", "+", 
            FractionBox[
             RowBox[{"cA", " ", "L", " ", "q"}], 
             RowBox[{
              RowBox[{"L", " ", "q"}], "+", "q0"}]]}], "<", "e"}], "&&", 
          RowBox[{"L", "\[GreaterEqual]", "0"}], "&&", 
          RowBox[{"(", 
           RowBox[{
            RowBox[{"(", 
             RowBox[{
              RowBox[{
               FractionBox[
                RowBox[{"cA", " ", "q"}], "e"], ">", 
               RowBox[{"q", "+", "q0"}]}], "&&", 
              RowBox[{"q0", ">", "0"}], "&&", 
              RowBox[{"cG", "\[GreaterEqual]", "0"}], "&&", 
              RowBox[{"L", "<", 
               FractionBox[
                RowBox[{"e", " ", "q0"}], 
                RowBox[{
                 RowBox[{"cA", " ", "q"}], "-", 
                 RowBox[{"e", " ", "q"}]}]]}]}], ")"}], "||", 
            RowBox[{"(", 
             RowBox[{
              RowBox[{
               RowBox[{"cG", "+", 
                FractionBox[
                 RowBox[{"cA", " ", "q"}], 
                 RowBox[{"q", "+", "q0"}]]}], ">", "e"}], "&&", 
              RowBox[{"L", "<", "1"}], "&&", 
              RowBox[{
               FractionBox[
                RowBox[{"cA", " ", "q"}], "e"], "\[LessEqual]", 
               RowBox[{"q", "+", "q0"}]}], "&&", 
              RowBox[{
               RowBox[{"2", " ", "q0"}], "\[LessEqual]", "1"}]}], ")"}]}], 
           ")"}]}], ")"}], "||", 
        RowBox[{"(", 
         RowBox[{
          RowBox[{
           RowBox[{"2", " ", "q"}], "\[Equal]", 
           FractionBox["e", 
            RowBox[{"cA", "-", "e"}]]}], "&&", 
          RowBox[{"L", "\[GreaterEqual]", "0"}], "&&", 
          RowBox[{"(", 
           RowBox[{
            RowBox[{"(", 
             RowBox[{
              RowBox[{
               RowBox[{"2", " ", "q0"}], "\[Equal]", "1"}], "&&", 
              RowBox[{
               RowBox[{"cA", "+", "cG"}], "<", 
               RowBox[{"e", "+", 
                FractionBox["cA", 
                 RowBox[{"1", "+", 
                  RowBox[{"2", " ", "L", " ", "q"}]}]]}]}], "&&", 
              RowBox[{"L", "<", "1"}], "&&", 
              RowBox[{
               RowBox[{"cG", "+", 
                FractionBox[
                 RowBox[{"2", " ", "cA", " ", "q"}], 
                 RowBox[{"1", "+", 
                  RowBox[{"2", " ", "q"}]}]]}], ">", "e"}]}], ")"}], "||", 
            RowBox[{"(", 
             RowBox[{
              RowBox[{"cG", "\[GreaterEqual]", "0"}], "&&", 
              RowBox[{"q0", ">", "0"}], "&&", 
              RowBox[{"L", "<", 
               FractionBox[
                RowBox[{"e", " ", "q0"}], 
                RowBox[{
                 RowBox[{"cA", " ", "q"}], "-", 
                 RowBox[{"e", " ", "q"}]}]]}], "&&", 
              RowBox[{
               RowBox[{"2", " ", "q0"}], "<", "1"}], "&&", 
              RowBox[{
               RowBox[{"cG", "+", 
                FractionBox[
                 RowBox[{"cA", " ", "L", " ", "q"}], 
                 RowBox[{
                  RowBox[{"L", " ", "q"}], "+", "q0"}]]}], "<", "e"}]}], 
             ")"}]}], ")"}]}], ")"}], "||", 
        RowBox[{"(", 
         RowBox[{
          RowBox[{
           FractionBox["e", 
            RowBox[{
             RowBox[{"2", " ", "cA"}], "-", 
             RowBox[{"2", " ", "e"}]}]], "<", "q", "\[LessEqual]", 
           FractionBox["1", "2"]}], "&&", 
          RowBox[{"0", "<", "q0", "\[LessEqual]", 
           FractionBox["1", "2"]}], "&&", 
          RowBox[{"0", "\[LessEqual]", "L", "<", 
           FractionBox[
            RowBox[{"e", " ", "q0"}], 
            RowBox[{
             RowBox[{"cA", " ", "q"}], "-", 
             RowBox[{"e", " ", "q"}]}]]}], "&&", 
          RowBox[{"cG", "\[GreaterEqual]", "0"}], "&&", 
          RowBox[{
           RowBox[{"cG", "+", 
            FractionBox[
             RowBox[{"cA", " ", "L", " ", "q"}], 
             RowBox[{
              RowBox[{"L", " ", "q"}], "+", "q0"}]]}], "<", "e"}]}], ")"}]}], 
       ")"}]}], ")"}], "||", 
    RowBox[{"(", 
     RowBox[{
      RowBox[{"cA", "\[Equal]", 
       RowBox[{"2", " ", "e"}]}], "&&", 
      RowBox[{"(", 
       RowBox[{
        RowBox[{"(", 
         RowBox[{
          RowBox[{"0", "<", "q", "<", 
           FractionBox["1", "2"]}], "&&", 
          RowBox[{
           RowBox[{"cG", "+", 
            FractionBox[
             RowBox[{"cA", " ", "L", " ", "q"}], 
             RowBox[{
              RowBox[{"L", " ", "q"}], "+", "q0"}]]}], "<", "e"}], "&&", 
          RowBox[{"L", "\[GreaterEqual]", "0"}], "&&", 
          RowBox[{"(", 
           RowBox[{
            RowBox[{"(", 
             RowBox[{
              RowBox[{
               FractionBox[
                RowBox[{"cA", " ", "q"}], "e"], ">", 
               RowBox[{"q", "+", "q0"}]}], "&&", 
              RowBox[{"q0", ">", "0"}], "&&", 
              RowBox[{"cG", "\[GreaterEqual]", "0"}], "&&", 
              RowBox[{"L", "<", 
               FractionBox[
                RowBox[{"e", " ", "q0"}], 
                RowBox[{
                 RowBox[{"cA", " ", "q"}], "-", 
                 RowBox[{"e", " ", "q"}]}]]}]}], ")"}], "||", 
            RowBox[{"(", 
             RowBox[{
              RowBox[{
               RowBox[{"cG", "+", 
                FractionBox[
                 RowBox[{"cA", " ", "q"}], 
                 RowBox[{"q", "+", "q0"}]]}], ">", "e"}], "&&", 
              RowBox[{"L", "<", "1"}], "&&", 
              RowBox[{
               FractionBox[
                RowBox[{"cA", " ", "q"}], "e"], "\[LessEqual]", 
               RowBox[{"q", "+", "q0"}]}], "&&", 
              RowBox[{
               RowBox[{"2", " ", "q0"}], "\[LessEqual]", "1"}]}], ")"}]}], 
           ")"}]}], ")"}], "||", 
        RowBox[{"(", 
         RowBox[{
          RowBox[{
           RowBox[{"2", " ", "q"}], "\[Equal]", "1"}], "&&", 
          RowBox[{"L", "\[GreaterEqual]", "0"}], "&&", 
          RowBox[{"(", 
           RowBox[{
            RowBox[{"(", 
             RowBox[{
              RowBox[{
               RowBox[{"2", " ", "q0"}], "\[Equal]", "1"}], "&&", 
              RowBox[{
               RowBox[{"2", " ", "e"}], "<", 
               RowBox[{"cA", "+", 
                RowBox[{"2", " ", "cG"}]}]}], "&&", 
              RowBox[{"L", "<", "1"}], "&&", 
              RowBox[{
               RowBox[{"cG", "+", 
                FractionBox[
                 RowBox[{"cA", " ", "L"}], 
                 RowBox[{"1", "+", "L"}]]}], "<", "e"}]}], ")"}], "||", 
            RowBox[{"(", 
             RowBox[{
              RowBox[{"q0", ">", "0"}], "&&", 
              RowBox[{"cG", "\[GreaterEqual]", "0"}], "&&", 
              RowBox[{"e", "<", "cA"}], "&&", 
              RowBox[{
               RowBox[{"2", " ", "q0"}], "<", "1"}], "&&", 
              RowBox[{
               RowBox[{
                RowBox[{"cA", " ", "L"}], "+", 
                RowBox[{
                 RowBox[{"(", 
                  RowBox[{"cG", "-", "e"}], ")"}], " ", 
                 RowBox[{"(", 
                  RowBox[{"L", "+", 
                   RowBox[{"2", " ", "q0"}]}], ")"}]}]}], "<", "0"}]}], 
             ")"}]}], ")"}]}], ")"}]}], ")"}]}], ")"}], "||", 
    RowBox[{"(", 
     RowBox[{
      RowBox[{"cA", "<", 
       RowBox[{"2", " ", "e"}]}], "&&", 
      RowBox[{"cA", ">", "e"}], "&&", 
      RowBox[{"0", "<", "q", "\[LessEqual]", 
       FractionBox["1", "2"]}], "&&", 
      RowBox[{
       RowBox[{"cG", "+", 
        FractionBox[
         RowBox[{"cA", " ", "L", " ", "q"}], 
         RowBox[{
          RowBox[{"L", " ", "q"}], "+", "q0"}]]}], "<", "e"}], "&&", 
      RowBox[{"L", "\[GreaterEqual]", "0"}], "&&", 
      RowBox[{"(", 
       RowBox[{
        RowBox[{"(", 
         RowBox[{
          RowBox[{
           FractionBox[
            RowBox[{"cA", " ", "q"}], "e"], ">", 
           RowBox[{"q", "+", "q0"}]}], "&&", 
          RowBox[{"q0", ">", "0"}], "&&", 
          RowBox[{"cG", "\[GreaterEqual]", "0"}], "&&", 
          RowBox[{"L", "<", 
           FractionBox[
            RowBox[{"e", " ", "q0"}], 
            RowBox[{
             RowBox[{"cA", " ", "q"}], "-", 
             RowBox[{"e", " ", "q"}]}]]}]}], ")"}], "||", 
        RowBox[{"(", 
         RowBox[{
          RowBox[{
           RowBox[{"cG", "+", 
            FractionBox[
             RowBox[{"cA", " ", "q"}], 
             RowBox[{"q", "+", "q0"}]]}], ">", "e"}], "&&", 
          RowBox[{"L", "<", "1"}], "&&", 
          RowBox[{
           FractionBox[
            RowBox[{"cA", " ", "q"}], "e"], "\[LessEqual]", 
           RowBox[{"q", "+", "q0"}]}], "&&", 
          RowBox[{
           RowBox[{"2", " ", "q0"}], "\[LessEqual]", "1"}]}], ")"}]}], 
       ")"}]}], ")"}], "||", 
    RowBox[{"(", 
     RowBox[{
      RowBox[{"cA", "\[LessEqual]", "e", "<", 
       FractionBox["1", "2"]}], "&&", 
      RowBox[{"0", "<", "q", "\[LessEqual]", 
       FractionBox["1", "2"]}], "&&", 
      RowBox[{"0", "<", "q0", "\[LessEqual]", 
       FractionBox["1", "2"]}], "&&", 
      RowBox[{"0", "\[LessEqual]", "L", "<", "1"}], "&&", 
      RowBox[{
       RowBox[{"cG", "+", 
        FractionBox[
         RowBox[{"cA", " ", "q"}], 
         RowBox[{"q", "+", "q0"}]]}], ">", "e"}], "&&", 
      RowBox[{
       RowBox[{"cG", "+", 
        FractionBox[
         RowBox[{"cA", " ", "L", " ", "q"}], 
         RowBox[{
          RowBox[{"L", " ", "q"}], "+", "q0"}]]}], "<", "e"}]}], ")"}], "||", 
    RowBox[{"(", 
     RowBox[{
      RowBox[{
       RowBox[{"2", " ", "e"}], "\[Equal]", "1"}], "&&", 
      RowBox[{"0", "<", "q", "\[LessEqual]", 
       FractionBox["1", "2"]}], "&&", 
      RowBox[{"0", "<", "q0", "\[LessEqual]", 
       FractionBox["1", "2"]}], "&&", 
      RowBox[{
       RowBox[{"cG", "+", 
        FractionBox[
         RowBox[{"cA", " ", "q"}], 
         RowBox[{"q", "+", "q0"}]]}], ">", 
       FractionBox["1", "2"]}], "&&", 
      RowBox[{"(", 
       RowBox[{
        RowBox[{"(", 
         RowBox[{
          RowBox[{"L", "\[Equal]", "0"}], "&&", 
          RowBox[{
           RowBox[{"2", " ", "cG"}], "<", "1"}]}], ")"}], "||", 
        RowBox[{"(", 
         RowBox[{
          RowBox[{"L", ">", "0"}], "&&", 
          RowBox[{
           RowBox[{"cG", "+", 
            FractionBox[
             RowBox[{"cA", " ", "L", " ", "q"}], 
             RowBox[{
              RowBox[{"L", " ", "q"}], "+", "q0"}]]}], "<", 
           FractionBox["1", "2"]}], "&&", 
          RowBox[{"L", "<", "1"}]}], ")"}]}], ")"}]}], ")"}], "||", 
    RowBox[{"(", 
     RowBox[{
      RowBox[{
       RowBox[{"2", " ", "e"}], ">", "1"}], "&&", 
      RowBox[{
       RowBox[{"1", "+", "cA"}], ">", 
       RowBox[{"2", " ", "e"}]}], "&&", 
      RowBox[{
       RowBox[{"cG", "+", 
        FractionBox[
         RowBox[{"cA", " ", "q"}], 
         RowBox[{"q", "+", "q0"}]]}], ">", "e"}], "&&", 
      RowBox[{"(", 
       RowBox[{
        RowBox[{"(", 
         RowBox[{
          RowBox[{"0", "\[LessEqual]", "L", "\[LessEqual]", 
           RowBox[{"-", 
            FractionBox[
             RowBox[{"q0", "-", 
              RowBox[{"2", " ", "e", " ", "q0"}]}], 
             RowBox[{"q", "+", 
              RowBox[{"2", " ", "cA", " ", "q"}], "-", 
              RowBox[{"2", " ", "e", " ", "q"}]}]]}]}], "&&", 
          RowBox[{
           RowBox[{"2", " ", "cG"}], "<", "1"}]}], ")"}], "||", 
        RowBox[{"(", 
         RowBox[{
          RowBox[{
           RowBox[{"-", 
            FractionBox[
             RowBox[{"q0", "-", 
              RowBox[{"2", " ", "e", " ", "q0"}]}], 
             RowBox[{"q", "+", 
              RowBox[{"2", " ", "cA", " ", "q"}], "-", 
              RowBox[{"2", " ", "e", " ", "q"}]}]]}], "<", "L", "<", "1"}], "&&", 
          RowBox[{
           RowBox[{"cG", "+", 
            FractionBox[
             RowBox[{"cA", " ", "L", " ", "q"}], 
             RowBox[{
              RowBox[{"L", " ", "q"}], "+", "q0"}]]}], "<", "e"}]}], ")"}]}], 
       ")"}], "&&", 
      RowBox[{"q0", ">", "0"}], "&&", 
      RowBox[{"(", 
       RowBox[{
        RowBox[{"(", 
         RowBox[{
          RowBox[{
           FractionBox["cA", 
            RowBox[{"1", "+", 
             RowBox[{"2", " ", "cA"}], "-", 
             RowBox[{"2", " ", "e"}]}]], "\[Equal]", 
           RowBox[{
            FractionBox["1", "2"], "+", "q"}]}], "&&", 
          RowBox[{
           RowBox[{"2", " ", "q0"}], "<", "1"}]}], ")"}], "||", 
        RowBox[{"(", 
         RowBox[{
          RowBox[{"q", ">", "0"}], "&&", 
          RowBox[{"q", "<", 
           FractionBox[
            RowBox[{
             RowBox[{"-", "1"}], "+", 
             RowBox[{"2", " ", "e"}]}], 
            RowBox[{"2", "+", 
             RowBox[{"4", " ", "cA"}], "-", 
             RowBox[{"4", " ", "e"}]}]]}], "&&", 
          RowBox[{"q0", "<", 
           FractionBox[
            RowBox[{
             RowBox[{"(", 
              RowBox[{"1", "+", 
               RowBox[{"2", " ", "cA"}], "-", 
               RowBox[{"2", " ", "e"}]}], ")"}], " ", "q"}], 
            RowBox[{
             RowBox[{"-", "1"}], "+", 
             RowBox[{"2", " ", "e"}]}]]}]}], ")"}], "||", 
        RowBox[{"(", 
         RowBox[{
          RowBox[{
           FractionBox[
            RowBox[{
             RowBox[{"-", "1"}], "+", 
             RowBox[{"2", " ", "e"}]}], 
            RowBox[{"2", "+", 
             RowBox[{"4", " ", "cA"}], "-", 
             RowBox[{"4", " ", "e"}]}]], "<", "q"}], "&&", 
          RowBox[{
           RowBox[{"2", " ", "q"}], "\[LessEqual]", "1"}], "&&", 
          RowBox[{
           RowBox[{"2", " ", "q0"}], "\[LessEqual]", "1"}]}], ")"}]}], 
       ")"}]}], ")"}], "||", 
    RowBox[{"(", 
     RowBox[{
      RowBox[{
       RowBox[{"1", "+", "cA"}], "\[Equal]", 
       RowBox[{"2", " ", "e"}]}], "&&", 
      RowBox[{"(", 
       RowBox[{
        RowBox[{"(", 
         RowBox[{
          RowBox[{"0", "<", "q", "<", 
           FractionBox["1", "2"]}], "&&", 
          RowBox[{"0", "<", "q0", "<", 
           FractionBox[
            RowBox[{
             RowBox[{"(", 
              RowBox[{"1", "+", 
               RowBox[{"2", " ", "cA"}], "-", 
               RowBox[{"2", " ", "e"}]}], ")"}], " ", "q"}], 
            RowBox[{
             RowBox[{"-", "1"}], "+", 
             RowBox[{"2", " ", "e"}]}]]}], "&&", 
          RowBox[{
           RowBox[{"cG", "+", 
            FractionBox[
             RowBox[{"cA", " ", "q"}], 
             RowBox[{"q", "+", "q0"}]]}], ">", "e"}], "&&", 
          RowBox[{"(", 
           RowBox[{
            RowBox[{"(", 
             RowBox[{
              RowBox[{"0", "\[LessEqual]", "L", "\[LessEqual]", 
               RowBox[{"-", 
                FractionBox[
                 RowBox[{"q0", "-", 
                  RowBox[{"2", " ", "e", " ", "q0"}]}], 
                 RowBox[{"q", "+", 
                  RowBox[{"2", " ", "cA", " ", "q"}], "-", 
                  RowBox[{"2", " ", "e", " ", "q"}]}]]}]}], "&&", 
              RowBox[{
               RowBox[{"2", " ", "cG"}], "<", "1"}]}], ")"}], "||", 
            RowBox[{"(", 
             RowBox[{
              RowBox[{
               RowBox[{"-", 
                FractionBox[
                 RowBox[{"q0", "-", 
                  RowBox[{"2", " ", "e", " ", "q0"}]}], 
                 RowBox[{"q", "+", 
                  RowBox[{"2", " ", "cA", " ", "q"}], "-", 
                  RowBox[{"2", " ", "e", " ", "q"}]}]]}], "<", "L", "<", 
               "1"}], "&&", 
              RowBox[{
               RowBox[{"cG", "+", 
                FractionBox[
                 RowBox[{"cA", " ", "L", " ", "q"}], 
                 RowBox[{
                  RowBox[{"L", " ", "q"}], "+", "q0"}]]}], "<", "e"}]}], 
             ")"}]}], ")"}]}], ")"}], "||", 
        RowBox[{"(", 
         RowBox[{
          RowBox[{
           RowBox[{"2", " ", "q"}], "\[Equal]", "1"}], "&&", 
          RowBox[{"0", "<", "q0", "<", 
           FractionBox["1", "2"]}], "&&", 
          RowBox[{"e", "<", 
           RowBox[{"cG", "+", 
            FractionBox["cA", 
             RowBox[{"1", "+", 
              RowBox[{"2", " ", "q0"}]}]]}]}], "&&", 
          RowBox[{"(", 
           RowBox[{
            RowBox[{"(", 
             RowBox[{
              RowBox[{
               RowBox[{"2", " ", "cG"}], "<", "1"}], "&&", 
              RowBox[{"L", "\[GreaterEqual]", "0"}], "&&", 
              RowBox[{"L", "\[LessEqual]", 
               FractionBox[
                RowBox[{"q0", "-", 
                 RowBox[{"2", " ", "e", " ", "q0"}]}], 
                RowBox[{
                 RowBox[{"-", 
                  FractionBox["1", "2"]}], "-", "cA", "+", "e"}]]}]}], ")"}], 
            "||", 
            RowBox[{"(", 
             RowBox[{
              RowBox[{"L", "<", "1"}], "&&", 
              RowBox[{
               FractionBox[
                RowBox[{"q0", "-", 
                 RowBox[{"2", " ", "e", " ", "q0"}]}], 
                RowBox[{
                 RowBox[{"-", 
                  FractionBox["1", "2"]}], "-", "cA", "+", "e"}]], "<", "L"}],
               "&&", 
              RowBox[{
               RowBox[{"cG", "+", 
                FractionBox[
                 RowBox[{"cA", " ", "L"}], 
                 RowBox[{"L", "+", 
                  RowBox[{"2", " ", "q0"}]}]]}], "<", "e"}]}], ")"}]}], 
           ")"}]}], ")"}]}], ")"}]}], ")"}], "||", 
    RowBox[{"(", 
     RowBox[{
      RowBox[{
       RowBox[{"1", "+", "cA"}], "<", 
       RowBox[{"2", " ", "e"}]}], "&&", 
      RowBox[{
       RowBox[{
        FractionBox["1", "2"], "+", "cA"}], ">", "e"}], "&&", 
      RowBox[{
       RowBox[{"2", " ", "q"}], "\[LessEqual]", "1"}], "&&", 
      RowBox[{"0", "<", "q0", "<", 
       FractionBox[
        RowBox[{
         RowBox[{"(", 
          RowBox[{"1", "+", 
           RowBox[{"2", " ", "cA"}], "-", 
           RowBox[{"2", " ", "e"}]}], ")"}], " ", "q"}], 
        RowBox[{
         RowBox[{"-", "1"}], "+", 
         RowBox[{"2", " ", "e"}]}]]}], "&&", 
      RowBox[{
       RowBox[{"cG", "+", 
        FractionBox[
         RowBox[{"cA", " ", "q"}], 
         RowBox[{"q", "+", "q0"}]]}], ">", "e"}], "&&", 
      RowBox[{"(", 
       RowBox[{
        RowBox[{"(", 
         RowBox[{
          RowBox[{"0", "\[LessEqual]", "L", "\[LessEqual]", 
           RowBox[{"-", 
            FractionBox[
             RowBox[{"q0", "-", 
              RowBox[{"2", " ", "e", " ", "q0"}]}], 
             RowBox[{"q", "+", 
              RowBox[{"2", " ", "cA", " ", "q"}], "-", 
              RowBox[{"2", " ", "e", " ", "q"}]}]]}]}], "&&", 
          RowBox[{
           RowBox[{"2", " ", "cG"}], "<", "1"}]}], ")"}], "||", 
        RowBox[{"(", 
         RowBox[{
          RowBox[{
           RowBox[{"-", 
            FractionBox[
             RowBox[{"q0", "-", 
              RowBox[{"2", " ", "e", " ", "q0"}]}], 
             RowBox[{"q", "+", 
              RowBox[{"2", " ", "cA", " ", "q"}], "-", 
              RowBox[{"2", " ", "e", " ", "q"}]}]]}], "<", "L", "<", "1"}], "&&", 
          RowBox[{
           RowBox[{"cG", "+", 
            FractionBox[
             RowBox[{"cA", " ", "L", " ", "q"}], 
             RowBox[{
              RowBox[{"L", " ", "q"}], "+", "q0"}]]}], "<", "e"}]}], ")"}]}], 
       ")"}]}], ")"}]}], ")"}]}]], "Output",
 CellChangeTimes->{3.788636533794364*^9, 3.7889914454093156`*^9, 
  3.8658836672160797`*^9},
 CellLabel->"Out[31]=",ExpressionUUID->"97b95880-9a00-464b-bd91-6a97a2281fa1"]
}, Closed]],

Cell[CellGroupData[{

Cell[BoxData[
 RowBox[{
  RowBox[{"Reduce", "[", 
   RowBox[{
    RowBox[{"{", " ", 
     RowBox[{
      RowBox[{"0", "<", "xAG3", "<", "1"}], ",", "\[IndentingNewLine]", 
      RowBox[{"0", "<=", " ", "e", "\[LessEqual]", " ", "1"}], ",", 
      "\[IndentingNewLine]", 
      RowBox[{"0", "<=", " ", "L", "\[LessEqual]", " ", "1"}], ",", 
      "\[IndentingNewLine]", 
      RowBox[{"0", "<=", " ", "cG", "<", " ", 
       RowBox[{"1", "/", "2"}]}], ",", "\[IndentingNewLine]", 
      RowBox[{"0", "<=", "cA", "<", " ", 
       RowBox[{"1", "/", "2"}]}], ",", "\[IndentingNewLine]", 
      RowBox[{"0", "\[LessEqual]", " ", "q", "\[LessEqual]", " ", 
       RowBox[{"1", "/", "2"}]}], ",", "\[IndentingNewLine]", 
      RowBox[{"0", "\[LessEqual]", " ", "q0", "\[LessEqual]", " ", 
       RowBox[{"1", "/", "2"}]}]}], "}"}], ",", 
    RowBox[{"{", "q", "}"}]}], "]"}], "//", "FullSimplify"}]], "Input",
 InitializationCell->True,
 CellChangeTimes->{
  3.7735101113247547`*^9, 3.7735101639570837`*^9, 3.773510214183839*^9, {
   3.7735156653244514`*^9, 3.7735156795793524`*^9}, {3.7735161087812047`*^9, 
   3.773516124075326*^9}, 3.787263815826651*^9, {3.787263866628933*^9, 
   3.7872638841180816`*^9}, {3.7872639270031147`*^9, 
   3.7872639424098034`*^9}, {3.7872639811707354`*^9, 3.7872639833145103`*^9}, 
   3.787264114690207*^9, {3.7872643147872295`*^9, 3.7872643244512587`*^9}, {
   3.7881868546529303`*^9, 3.788186859559248*^9}, 3.7882835294332423`*^9, 
   3.788629502205426*^9, 3.7886363684463124`*^9, {3.788991499904831*^9, 
   3.788991505461966*^9}, 3.8654640388642726`*^9, {3.865464267756221*^9, 
   3.8654642776286507`*^9}},
 CellLabel->"In[32]:=",ExpressionUUID->"f794f1c5-48c5-4e07-9a67-e415922ef006"],

Cell[BoxData[
 RowBox[{
  RowBox[{"q0", ">", "0"}], "&&", 
  RowBox[{"(", 
   RowBox[{
    RowBox[{"(", 
     RowBox[{
      RowBox[{
       RowBox[{"4", " ", "e"}], "\[Equal]", "1"}], "&&", 
      RowBox[{"(", 
       RowBox[{
        RowBox[{"(", 
         RowBox[{
          RowBox[{
           RowBox[{"2", " ", "q"}], "<", "1"}], "&&", 
          RowBox[{"(", 
           RowBox[{
            RowBox[{"(", 
             RowBox[{
              RowBox[{
               RowBox[{"4", " ", "cG"}], "<", "1"}], "&&", 
              RowBox[{"cG", ">", "0"}], "&&", 
              RowBox[{
               RowBox[{
                RowBox[{"(", 
                 RowBox[{
                  RowBox[{"-", "1"}], "+", 
                  RowBox[{"4", " ", "cA"}], "+", 
                  RowBox[{"4", " ", "cG"}]}], ")"}], " ", 
                RowBox[{"(", 
                 RowBox[{
                  RowBox[{
                   RowBox[{"(", 
                    RowBox[{
                    RowBox[{"-", "1"}], "+", 
                    RowBox[{"4", " ", "cA"}], "+", 
                    RowBox[{"4", " ", "cG"}]}], ")"}], " ", "q"}], "+", 
                  RowBox[{
                   RowBox[{"(", 
                    RowBox[{
                    RowBox[{"-", "1"}], "+", 
                    RowBox[{"4", " ", "cG"}]}], ")"}], " ", "q0"}]}], ")"}]}],
                ">", "0"}], "&&", 
              RowBox[{
               RowBox[{"L", "+", 
                FractionBox[
                 RowBox[{"2", " ", 
                  RowBox[{"(", 
                   RowBox[{
                    RowBox[{"-", "1"}], "+", 
                    RowBox[{"4", " ", "cG"}]}], ")"}], " ", "q0"}], 
                 RowBox[{
                  RowBox[{"-", "1"}], "+", 
                  RowBox[{"4", " ", "cA"}], "+", 
                  RowBox[{"4", " ", "cG"}]}]]}], "\[Equal]", "0"}], "&&", 
              RowBox[{"(", 
               RowBox[{
                RowBox[{"(", 
                 RowBox[{
                  RowBox[{
                   RowBox[{
                    RowBox[{"2", " ", "cA"}], "+", 
                    RowBox[{"4", " ", "cG"}]}], "\[Equal]", "1"}], "&&", 
                  RowBox[{
                   RowBox[{"2", " ", "q0"}], "<", "1"}]}], ")"}], "||", 
                RowBox[{"(", 
                 RowBox[{
                  RowBox[{
                   RowBox[{"2", " ", "cA"}], "<", "1"}], "&&", 
                  RowBox[{
                   RowBox[{
                    RowBox[{"2", " ", "cA"}], "+", 
                    RowBox[{"4", " ", "cG"}]}], ">", "1"}], "&&", 
                  RowBox[{
                   RowBox[{"2", " ", "q0"}], "\[LessEqual]", "1"}]}], ")"}], "||", 
                RowBox[{"(", 
                 RowBox[{
                  RowBox[{
                   RowBox[{"cA", "+", "cG"}], ">", 
                   FractionBox["1", "4"]}], "&&", 
                  RowBox[{
                   RowBox[{
                    RowBox[{"2", " ", "cA"}], "+", 
                    RowBox[{"4", " ", "cG"}]}], "<", "1"}], "&&", 
                  RowBox[{
                   RowBox[{
                    RowBox[{"(", 
                    RowBox[{
                    RowBox[{"-", "1"}], "+", 
                    RowBox[{"4", " ", "cG"}]}], ")"}], " ", 
                    RowBox[{"(", 
                    RowBox[{
                    RowBox[{"4", " ", "cA"}], "+", 
                    RowBox[{
                    RowBox[{"(", 
                    RowBox[{
                    RowBox[{"-", "1"}], "+", 
                    RowBox[{"4", " ", "cG"}]}], ")"}], " ", 
                    RowBox[{"(", 
                    RowBox[{"1", "+", 
                    RowBox[{"2", " ", "q0"}]}], ")"}]}]}], ")"}]}], "<", 
                   "0"}]}], ")"}]}], ")"}]}], ")"}], "||", 
            RowBox[{"(", 
             RowBox[{
              RowBox[{
               RowBox[{"2", " ", "cA"}], "<", "1"}], "&&", 
              RowBox[{
               RowBox[{"4", " ", "cA"}], ">", "1"}], "&&", 
              RowBox[{"cG", "\[Equal]", "0"}], "&&", 
              RowBox[{
               RowBox[{"4", " ", "cA"}], ">", 
               RowBox[{"1", "+", 
                RowBox[{"2", " ", "q0"}]}]}], "&&", 
              RowBox[{"L", "\[Equal]", 
               FractionBox[
                RowBox[{"2", " ", "q0"}], 
                RowBox[{
                 RowBox[{"-", "1"}], "+", 
                 RowBox[{"4", " ", "cA"}]}]]}], "&&", 
              RowBox[{"q", ">", 
               FractionBox["q0", 
                RowBox[{
                 RowBox[{"-", "1"}], "+", 
                 RowBox[{"4", " ", "cA"}]}]]}]}], ")"}]}], ")"}]}], ")"}], "||", 
        RowBox[{"(", 
         RowBox[{
          RowBox[{
           RowBox[{"4", " ", "cG"}], "<", "1"}], "&&", 
          RowBox[{"cG", ">", "0"}], "&&", 
          RowBox[{
           RowBox[{
            RowBox[{"(", 
             RowBox[{
              RowBox[{"-", "1"}], "+", 
              RowBox[{"4", " ", "cA"}], "+", 
              RowBox[{"4", " ", "cG"}]}], ")"}], " ", 
            RowBox[{"(", 
             RowBox[{
              RowBox[{
               RowBox[{"(", 
                RowBox[{
                 RowBox[{"-", "1"}], "+", 
                 RowBox[{"4", " ", "cA"}], "+", 
                 RowBox[{"4", " ", "cG"}]}], ")"}], " ", "q"}], "+", 
              RowBox[{
               RowBox[{"(", 
                RowBox[{
                 RowBox[{"-", "1"}], "+", 
                 RowBox[{"4", " ", "cG"}]}], ")"}], " ", "q0"}]}], ")"}]}], 
           ">", "0"}], "&&", 
          RowBox[{"(", 
           RowBox[{
            RowBox[{"(", 
             RowBox[{
              RowBox[{"L", "\[GreaterEqual]", "0"}], "&&", 
              RowBox[{
               RowBox[{"2", " ", "q"}], "\[LessEqual]", "1"}], "&&", 
              RowBox[{
               RowBox[{
                RowBox[{"(", 
                 RowBox[{
                  RowBox[{"-", "1"}], "+", 
                  RowBox[{"4", " ", "cA"}], "+", 
                  RowBox[{"4", " ", "cG"}]}], ")"}], " ", 
                RowBox[{"(", 
                 RowBox[{
                  RowBox[{
                   RowBox[{"(", 
                    RowBox[{
                    RowBox[{"-", "1"}], "+", 
                    RowBox[{"4", " ", "cA"}], "+", 
                    RowBox[{"4", " ", "cG"}]}], ")"}], " ", "L"}], "-", 
                  RowBox[{"2", " ", "q0"}], "+", 
                  RowBox[{"8", " ", "cG", " ", "q0"}]}], ")"}]}], "<", 
               "0"}]}], ")"}], "||", 
            RowBox[{"(", 
             RowBox[{
              RowBox[{"L", "<", "1"}], "&&", 
              RowBox[{
               RowBox[{
                RowBox[{"(", 
                 RowBox[{
                  RowBox[{"-", "1"}], "+", 
                  RowBox[{"4", " ", "cA"}], "+", 
                  RowBox[{"4", " ", "cG"}]}], ")"}], " ", 
                RowBox[{"(", 
                 RowBox[{
                  RowBox[{
                   RowBox[{"(", 
                    RowBox[{
                    RowBox[{"-", "1"}], "+", 
                    RowBox[{"4", " ", "cA"}], "+", 
                    RowBox[{"4", " ", "cG"}]}], ")"}], " ", "L"}], "-", 
                  RowBox[{"2", " ", "q0"}], "+", 
                  RowBox[{"8", " ", "cG", " ", "q0"}]}], ")"}]}], ">", "0"}], 
              "&&", 
              RowBox[{
               RowBox[{
                RowBox[{"(", 
                 RowBox[{
                  RowBox[{"-", "1"}], "+", 
                  RowBox[{"4", " ", "cA"}], "+", 
                  RowBox[{"4", " ", "cG"}]}], ")"}], " ", "L", " ", 
                RowBox[{"(", 
                 RowBox[{
                  RowBox[{
                   RowBox[{"(", 
                    RowBox[{
                    RowBox[{"-", "1"}], "+", 
                    RowBox[{"4", " ", "cA"}], "+", 
                    RowBox[{"4", " ", "cG"}]}], ")"}], " ", "L", " ", "q"}], 
                  "+", 
                  RowBox[{
                   RowBox[{"(", 
                    RowBox[{
                    RowBox[{"-", "1"}], "+", 
                    RowBox[{"4", " ", "cG"}]}], ")"}], " ", "q0"}]}], ")"}]}],
                "<", "0"}]}], ")"}]}], ")"}], "&&", 
          RowBox[{"(", 
           RowBox[{
            RowBox[{"(", 
             RowBox[{
              RowBox[{
               RowBox[{
                RowBox[{"2", " ", "cA"}], "+", 
                RowBox[{"4", " ", "cG"}]}], "\[Equal]", "1"}], "&&", 
              RowBox[{
               RowBox[{"2", " ", "q0"}], "<", "1"}]}], ")"}], "||", 
            RowBox[{"(", 
             RowBox[{
              RowBox[{
               RowBox[{"2", " ", "cA"}], "<", "1"}], "&&", 
              RowBox[{
               RowBox[{
                RowBox[{"2", " ", "cA"}], "+", 
                RowBox[{"4", " ", "cG"}]}], ">", "1"}], "&&", 
              RowBox[{
               RowBox[{"2", " ", "q0"}], "\[LessEqual]", "1"}]}], ")"}], "||", 
            RowBox[{"(", 
             RowBox[{
              RowBox[{
               RowBox[{"cA", "+", "cG"}], ">", 
               FractionBox["1", "4"]}], "&&", 
              RowBox[{
               RowBox[{
                RowBox[{"2", " ", "cA"}], "+", 
                RowBox[{"4", " ", "cG"}]}], "<", "1"}], "&&", 
              RowBox[{
               RowBox[{
                RowBox[{"(", 
                 RowBox[{
                  RowBox[{"-", "1"}], "+", 
                  RowBox[{"4", " ", "cG"}]}], ")"}], " ", 
                RowBox[{"(", 
                 RowBox[{
                  RowBox[{"4", " ", "cA"}], "+", 
                  RowBox[{
                   RowBox[{"(", 
                    RowBox[{
                    RowBox[{"-", "1"}], "+", 
                    RowBox[{"4", " ", "cG"}]}], ")"}], " ", 
                   RowBox[{"(", 
                    RowBox[{"1", "+", 
                    RowBox[{"2", " ", "q0"}]}], ")"}]}]}], ")"}]}], "<", 
               "0"}]}], ")"}]}], ")"}]}], ")"}], "||", 
        RowBox[{"(", 
         RowBox[{
          RowBox[{
           RowBox[{"2", " ", "cA"}], "<", "1"}], "&&", 
          RowBox[{
           RowBox[{"4", " ", "cA"}], ">", "1"}], "&&", 
          RowBox[{"cG", "\[Equal]", "0"}], "&&", 
          RowBox[{
           RowBox[{"4", " ", "cA"}], ">", 
           RowBox[{"1", "+", 
            RowBox[{"2", " ", "q0"}]}]}], "&&", 
          RowBox[{"q", ">", 
           FractionBox["q0", 
            RowBox[{
             RowBox[{"-", "1"}], "+", 
             RowBox[{"4", " ", "cA"}]}]]}], "&&", 
          RowBox[{"(", 
           RowBox[{
            RowBox[{"(", 
             RowBox[{
              RowBox[{"L", "\[GreaterEqual]", "0"}], "&&", 
              RowBox[{
               RowBox[{"2", " ", "q"}], "\[LessEqual]", "1"}], "&&", 
              RowBox[{"L", "<", 
               FractionBox[
                RowBox[{"2", " ", "q0"}], 
                RowBox[{
                 RowBox[{"-", "1"}], "+", 
                 RowBox[{"4", " ", "cA"}]}]]}]}], ")"}], "||", 
            RowBox[{"(", 
             RowBox[{
              RowBox[{"L", "<", "1"}], "&&", 
              RowBox[{"L", ">", 
               FractionBox[
                RowBox[{"2", " ", "q0"}], 
                RowBox[{
                 RowBox[{"-", "1"}], "+", 
                 RowBox[{"4", " ", "cA"}]}]]}], "&&", 
              RowBox[{
               RowBox[{"q", "+", 
                FractionBox["q0", 
                 RowBox[{"L", "-", 
                  RowBox[{"4", " ", "cA", " ", "L"}]}]]}], "<", "0"}]}], 
             ")"}]}], ")"}]}], ")"}]}], ")"}]}], ")"}], "||", 
    RowBox[{"(", 
     RowBox[{
      RowBox[{
       RowBox[{
        RowBox[{"(", 
         RowBox[{"cA", "+", "cG", "-", "e"}], ")"}], " ", 
        RowBox[{"(", 
         RowBox[{
          RowBox[{"cA", " ", "q"}], "+", 
          RowBox[{
           RowBox[{"(", 
            RowBox[{"cG", "-", "e"}], ")"}], " ", 
           RowBox[{"(", 
            RowBox[{"q", "+", "q0"}], ")"}]}]}], ")"}]}], ">", "0"}], "&&", 
      RowBox[{"(", 
       RowBox[{
        RowBox[{"(", 
         RowBox[{
          RowBox[{
           RowBox[{"2", " ", "q"}], "<", "1"}], "&&", 
          RowBox[{
           RowBox[{"L", "+", 
            FractionBox[
             RowBox[{"2", " ", 
              RowBox[{"(", 
               RowBox[{"cG", "-", "e"}], ")"}], " ", "q0"}], 
             RowBox[{"cA", "+", "cG", "-", "e"}]]}], "\[Equal]", "0"}]}], 
         ")"}], "||", 
        RowBox[{"(", 
         RowBox[{
          RowBox[{"L", "\[GreaterEqual]", "0"}], "&&", 
          RowBox[{
           RowBox[{"2", " ", "q"}], "\[LessEqual]", "1"}], "&&", 
          RowBox[{
           RowBox[{
            RowBox[{"(", 
             RowBox[{"cA", "+", "cG", "-", "e"}], ")"}], " ", 
            RowBox[{"(", 
             RowBox[{
              RowBox[{"cA", " ", "L"}], "+", 
              RowBox[{
               RowBox[{"(", 
                RowBox[{"cG", "-", "e"}], ")"}], " ", 
               RowBox[{"(", 
                RowBox[{"L", "+", 
                 RowBox[{"2", " ", "q0"}]}], ")"}]}]}], ")"}]}], "<", "0"}]}],
          ")"}], "||", 
        RowBox[{"(", 
         RowBox[{
          RowBox[{"L", "<", "1"}], "&&", 
          RowBox[{
           RowBox[{
            RowBox[{"(", 
             RowBox[{"cA", "+", "cG", "-", "e"}], ")"}], " ", 
            RowBox[{"(", 
             RowBox[{
              RowBox[{"cA", " ", "L"}], "+", 
              RowBox[{
               RowBox[{"(", 
                RowBox[{"cG", "-", "e"}], ")"}], " ", 
               RowBox[{"(", 
                RowBox[{"L", "+", 
                 RowBox[{"2", " ", "q0"}]}], ")"}]}]}], ")"}]}], ">", "0"}], "&&", 
          RowBox[{
           RowBox[{
            RowBox[{"(", 
             RowBox[{"cA", "+", "cG", "-", "e"}], ")"}], " ", "L", " ", 
            RowBox[{"(", 
             RowBox[{
              RowBox[{"cA", " ", "L", " ", "q"}], "+", 
              RowBox[{
               RowBox[{"(", 
                RowBox[{"cG", "-", "e"}], ")"}], " ", 
               RowBox[{"(", 
                RowBox[{
                 RowBox[{"L", " ", "q"}], "+", "q0"}], ")"}]}]}], ")"}]}], 
           "<", "0"}]}], ")"}]}], ")"}], "&&", 
      RowBox[{"(", 
       RowBox[{
        RowBox[{"(", 
         RowBox[{
          RowBox[{"cG", "<", "e"}], "&&", 
          RowBox[{"(", 
           RowBox[{
            RowBox[{"(", 
             RowBox[{
              RowBox[{"cG", "\[GreaterEqual]", "0"}], "&&", 
              RowBox[{
               RowBox[{"4", " ", "e"}], "<", "1"}], "&&", 
              RowBox[{"e", ">", "0"}]}], ")"}], "||", 
            RowBox[{"(", 
             RowBox[{
              RowBox[{
               RowBox[{
                FractionBox["1", "4"], "+", "cG"}], ">", "e"}], "&&", 
              RowBox[{
               RowBox[{"2", " ", "e"}], "<", "1"}], "&&", 
              RowBox[{
               RowBox[{"4", " ", "e"}], ">", "1"}]}], ")"}]}], ")"}]}], ")"}],
         "||", 
        RowBox[{"(", 
         RowBox[{
          RowBox[{
           RowBox[{"2", " ", "cG"}], "<", "1"}], "&&", 
          RowBox[{
           RowBox[{
            FractionBox["1", "4"], "+", "cG"}], ">", "e"}], "&&", 
          RowBox[{
           RowBox[{"2", " ", "e"}], "\[GreaterEqual]", "1"}]}], ")"}]}], 
       ")"}], "&&", 
      RowBox[{"(", 
       RowBox[{
        RowBox[{"(", 
         RowBox[{
          RowBox[{
           RowBox[{"cA", "+", 
            RowBox[{"2", " ", "cG"}]}], "\[Equal]", 
           RowBox[{"2", " ", "e"}]}], "&&", 
          RowBox[{
           RowBox[{"2", " ", "q0"}], "<", "1"}]}], ")"}], "||", 
        RowBox[{"(", 
         RowBox[{
          RowBox[{
           RowBox[{"2", " ", "cA"}], "<", "1"}], "&&", 
          RowBox[{
           RowBox[{"cA", "+", 
            RowBox[{"2", " ", "cG"}]}], ">", 
           RowBox[{"2", " ", "e"}]}], "&&", 
          RowBox[{
           RowBox[{"2", " ", "q0"}], "\[LessEqual]", "1"}]}], ")"}], "||", 
        RowBox[{"(", 
         RowBox[{
          RowBox[{
           RowBox[{"cA", "+", 
            RowBox[{"2", " ", "cG"}]}], "<", 
           RowBox[{"2", " ", "e"}]}], "&&", 
          RowBox[{
           RowBox[{"cA", "+", "cG"}], ">", "e"}], "&&", 
          RowBox[{
           RowBox[{
            RowBox[{"(", 
             RowBox[{"cG", "-", "e"}], ")"}], " ", 
            RowBox[{"(", 
             RowBox[{"cA", "+", 
              RowBox[{
               RowBox[{"(", 
                RowBox[{"cG", "-", "e"}], ")"}], " ", 
               RowBox[{"(", 
                RowBox[{"1", "+", 
                 RowBox[{"2", " ", "q0"}]}], ")"}]}]}], ")"}]}], "<", "0"}]}],
          ")"}]}], ")"}]}], ")"}], "||", 
    RowBox[{"(", 
     RowBox[{
      RowBox[{
       RowBox[{"2", " ", "cA"}], "<", "1"}], "&&", 
      RowBox[{
       RowBox[{"cA", "+", "cG"}], ">", "e"}], "&&", 
      RowBox[{
       RowBox[{
        RowBox[{"(", 
         RowBox[{"cA", "+", "cG", "-", "e"}], ")"}], " ", 
        RowBox[{"(", 
         RowBox[{
          RowBox[{"cA", " ", "q"}], "+", 
          RowBox[{
           RowBox[{"(", 
            RowBox[{"cG", "-", "e"}], ")"}], " ", 
           RowBox[{"(", 
            RowBox[{"q", "+", "q0"}], ")"}]}]}], ")"}]}], ">", "0"}], "&&", 
      RowBox[{
       RowBox[{
        RowBox[{"(", 
         RowBox[{"cG", "-", "e"}], ")"}], " ", 
        RowBox[{"(", 
         RowBox[{"cA", "+", 
          RowBox[{
           RowBox[{"(", 
            RowBox[{"cG", "-", "e"}], ")"}], " ", 
           RowBox[{"(", 
            RowBox[{"1", "+", 
             RowBox[{"2", " ", "q0"}]}], ")"}]}]}], ")"}]}], "<", "0"}], "&&", 
      RowBox[{"(", 
       RowBox[{
        RowBox[{"(", 
         RowBox[{
          RowBox[{
           RowBox[{
            FractionBox["1", "4"], "+", "cG"}], "\[LessEqual]", "e"}], "&&", 
          RowBox[{"(", 
           RowBox[{
            RowBox[{"(", 
             RowBox[{
              RowBox[{
               RowBox[{"4", " ", "e"}], ">", "1"}], "&&", 
              RowBox[{"cG", "\[GreaterEqual]", "0"}], "&&", 
              RowBox[{
               RowBox[{"2", " ", "e"}], "<", "1"}]}], ")"}], "||", 
            RowBox[{
             FractionBox["1", "2"], "\[LessEqual]", "e", "<", 
             FractionBox["3", "4"]}]}], ")"}]}], ")"}], "||", 
        RowBox[{"(", 
         RowBox[{
          RowBox[{
           RowBox[{"2", " ", "cG"}], "<", "1"}], "&&", 
          RowBox[{
           RowBox[{"4", " ", "e"}], "\[GreaterEqual]", "3"}]}], ")"}]}], 
       ")"}], "&&", 
      RowBox[{"(", 
       RowBox[{
        RowBox[{"(", 
         RowBox[{
          RowBox[{
           RowBox[{"L", "+", 
            FractionBox[
             RowBox[{"2", " ", 
              RowBox[{"(", 
               RowBox[{"cG", "-", "e"}], ")"}], " ", "q0"}], 
             RowBox[{"cA", "+", "cG", "-", "e"}]]}], "\[Equal]", "0"}], "&&", 
          RowBox[{
           RowBox[{"2", " ", "q"}], "<", "1"}]}], ")"}], "||", 
        RowBox[{"(", 
         RowBox[{
          RowBox[{"L", "\[GreaterEqual]", "0"}], "&&", 
          RowBox[{
           RowBox[{"2", " ", "q"}], "\[LessEqual]", "1"}], "&&", 
          RowBox[{
           RowBox[{
            RowBox[{"(", 
             RowBox[{"cA", "+", "cG", "-", "e"}], ")"}], " ", 
            RowBox[{"(", 
             RowBox[{
              RowBox[{"cA", " ", "L"}], "+", 
              RowBox[{
               RowBox[{"(", 
                RowBox[{"cG", "-", "e"}], ")"}], " ", 
               RowBox[{"(", 
                RowBox[{"L", "+", 
                 RowBox[{"2", " ", "q0"}]}], ")"}]}]}], ")"}]}], "<", "0"}]}],
          ")"}], "||", 
        RowBox[{"(", 
         RowBox[{
          RowBox[{"L", "<", "1"}], "&&", 
          RowBox[{
           RowBox[{
            RowBox[{"(", 
             RowBox[{"cA", "+", "cG", "-", "e"}], ")"}], " ", 
            RowBox[{"(", 
             RowBox[{
              RowBox[{"cA", " ", "L"}], "+", 
              RowBox[{
               RowBox[{"(", 
                RowBox[{"cG", "-", "e"}], ")"}], " ", 
               RowBox[{"(", 
                RowBox[{"L", "+", 
                 RowBox[{"2", " ", "q0"}]}], ")"}]}]}], ")"}]}], ">", "0"}], "&&", 
          RowBox[{
           RowBox[{
            RowBox[{"(", 
             RowBox[{"cA", "+", "cG", "-", "e"}], ")"}], " ", "L", " ", 
            RowBox[{"(", 
             RowBox[{
              RowBox[{"cA", " ", "L", " ", "q"}], "+", 
              RowBox[{
               RowBox[{"(", 
                RowBox[{"cG", "-", "e"}], ")"}], " ", 
               RowBox[{"(", 
                RowBox[{
                 RowBox[{"L", " ", "q"}], "+", "q0"}], ")"}]}]}], ")"}]}], 
           "<", "0"}]}], ")"}]}], ")"}]}], ")"}]}], ")"}]}]], "Output",
 CellChangeTimes->{
  3.7872638950084143`*^9, {3.7872639281367483`*^9, 3.7872639449495587`*^9}, 
   3.7872639853164654`*^9, 3.7872641154036393`*^9, 3.7872643275766773`*^9, 
   3.7872677378879676`*^9, 3.788194473455223*^9, 3.78828390989674*^9, 
   3.7883032929781933`*^9, 3.7886295160493493`*^9, 3.788629640333492*^9, 
   3.7886358858844023`*^9, 3.788636385665277*^9, 3.7889915120942516`*^9, 
   3.865883677752695*^9},
 CellLabel->"Out[32]=",ExpressionUUID->"5a983913-e265-4571-a182-b2b4a939f921"]
}, Closed]],

Cell[CellGroupData[{

Cell[BoxData[
 RowBox[{
  RowBox[{"Reduce", "[", 
   RowBox[{
    RowBox[{"{", " ", 
     RowBox[{
      RowBox[{"0", "<", "xAG3", "<", "1"}], ",", "\[IndentingNewLine]", 
      RowBox[{"0", "<=", " ", "e", "\[LessEqual]", " ", "1"}], ",", 
      "\[IndentingNewLine]", 
      RowBox[{"0", "<=", " ", "L", "\[LessEqual]", " ", "1"}], ",", 
      "\[IndentingNewLine]", 
      RowBox[{"0", "<=", " ", "cG", "<", " ", 
       RowBox[{"1", "/", "2"}]}], ",", "\[IndentingNewLine]", 
      RowBox[{"0", "<=", "cA", "<", " ", 
       RowBox[{"1", "/", "2"}]}], ",", "\[IndentingNewLine]", 
      RowBox[{"0", "\[LessEqual]", " ", "q", "\[LessEqual]", " ", 
       RowBox[{"1", "/", "2"}]}], ",", "\[IndentingNewLine]", 
      RowBox[{"0", "\[LessEqual]", " ", "q0", "\[LessEqual]", " ", 
       RowBox[{"1", "/", "2"}]}]}], "}"}], ",", 
    RowBox[{"{", "L", "}"}]}], "]"}], "//", "FullSimplify"}]], "Input",
 InitializationCell->True,
 CellChangeTimes->{
  3.7735101113247547`*^9, 3.7735101639570837`*^9, 3.773510214183839*^9, {
   3.7735156653244514`*^9, 3.7735156795793524`*^9}, {3.7735161087812047`*^9, 
   3.773516124075326*^9}, 3.787263815826651*^9, {3.787263866628933*^9, 
   3.7872638841180816`*^9}, {3.7872639270031147`*^9, 
   3.7872639424098034`*^9}, {3.7872639811707354`*^9, 3.7872639833145103`*^9}, 
   3.787264114690207*^9, {3.7872643147872295`*^9, 3.7872643244512587`*^9}, {
   3.7881868546529303`*^9, 3.788186859559248*^9}, 3.7882835294332423`*^9, 
   3.788629502205426*^9, 3.7886363684463124`*^9, {3.7886364638559833`*^9, 
   3.788636480778083*^9}, {3.7889915356139374`*^9, 3.7889915393838253`*^9}, 
   3.8654640432439137`*^9, {3.8654642825215783`*^9, 3.865464287415208*^9}},
 CellLabel->"In[33]:=",ExpressionUUID->"ff554fa4-cc8d-4b8b-ab30-7660ebe47e2b"],

Cell[BoxData[
 RowBox[{
  RowBox[{"(", 
   RowBox[{
    RowBox[{
     RowBox[{"4", " ", "e"}], "<", "1"}], "&&", 
    RowBox[{"0", "\[LessEqual]", "cG", "<", "e"}], "&&", 
    RowBox[{"0", "\[LessEqual]", "L", "<", 
     FractionBox[
      RowBox[{
       RowBox[{"(", 
        RowBox[{
         RowBox[{"-", "cG"}], "+", "e"}], ")"}], " ", "q0"}], 
      RowBox[{
       RowBox[{"(", 
        RowBox[{"cA", "+", "cG", "-", "e"}], ")"}], " ", "q"}]]}], "&&", 
    RowBox[{
     FractionBox[
      RowBox[{
       RowBox[{"(", 
        RowBox[{
         RowBox[{"-", "cG"}], "+", "e"}], ")"}], " ", "q0"}], 
      RowBox[{"cA", "+", "cG", "-", "e"}]], "<", "q", "\[LessEqual]", 
     FractionBox["1", "2"]}], "&&", 
    RowBox[{"q0", ">", "0"}], "&&", 
    RowBox[{"(", 
     RowBox[{
      RowBox[{"(", 
       RowBox[{
        RowBox[{
         RowBox[{"cA", "+", 
          RowBox[{"2", " ", "cG"}]}], "\[Equal]", 
         RowBox[{"2", " ", "e"}]}], "&&", 
        RowBox[{
         RowBox[{"2", " ", "q0"}], "<", "1"}]}], ")"}], "||", 
      RowBox[{"(", 
       RowBox[{
        RowBox[{
         RowBox[{"cA", "+", 
          RowBox[{"2", " ", "cG"}]}], ">", 
         RowBox[{"2", " ", "e"}]}], "&&", 
        RowBox[{
         RowBox[{"2", " ", "cA"}], "<", "1"}], "&&", 
        RowBox[{
         RowBox[{"2", " ", "q0"}], "\[LessEqual]", "1"}]}], ")"}], "||", 
      RowBox[{"(", 
       RowBox[{
        RowBox[{
         RowBox[{"cA", "+", "cG"}], ">", "e"}], "&&", 
        RowBox[{
         RowBox[{"cA", "+", 
          RowBox[{"2", " ", "cG"}]}], "<", 
         RowBox[{"2", " ", "e"}]}], "&&", 
        RowBox[{
         RowBox[{
          RowBox[{"(", 
           RowBox[{"cG", "-", "e"}], ")"}], " ", 
          RowBox[{"(", 
           RowBox[{"cA", "+", 
            RowBox[{
             RowBox[{"(", 
              RowBox[{"cG", "-", "e"}], ")"}], " ", 
             RowBox[{"(", 
              RowBox[{"1", "+", 
               RowBox[{"2", " ", "q0"}]}], ")"}]}]}], ")"}]}], "<", "0"}]}], 
       ")"}]}], ")"}]}], ")"}], "||", 
  RowBox[{"(", 
   RowBox[{
    RowBox[{
     RowBox[{"4", " ", "e"}], "\[Equal]", "1"}], "&&", 
    RowBox[{"(", 
     RowBox[{
      RowBox[{"(", 
       RowBox[{
        RowBox[{"cG", "\[Equal]", "0"}], "&&", 
        RowBox[{
         RowBox[{"2", " ", "cA"}], "<", "1"}], "&&", 
        RowBox[{"q0", ">", "0"}], "&&", 
        RowBox[{
         RowBox[{"4", " ", "cA"}], ">", 
         RowBox[{"1", "+", 
          RowBox[{"2", " ", "q0"}]}]}], "&&", 
        RowBox[{"q", ">", 
         FractionBox["q0", 
          RowBox[{
           RowBox[{"-", "1"}], "+", 
           RowBox[{"4", " ", "cA"}]}]]}], "&&", 
        RowBox[{
         RowBox[{"2", " ", "q"}], "\[LessEqual]", "1"}], "&&", 
        RowBox[{"L", "\[GreaterEqual]", "0"}], "&&", 
        RowBox[{
         RowBox[{"L", "+", 
          FractionBox["q0", 
           RowBox[{"q", "-", 
            RowBox[{"4", " ", "cA", " ", "q"}]}]]}], "<", "0"}]}], ")"}], "||", 
      RowBox[{"(", 
       RowBox[{
        RowBox[{"0", "<", "cG", "<", 
         FractionBox["1", "4"]}], "&&", 
        RowBox[{"0", "\[LessEqual]", "L", "<", 
         FractionBox[
          RowBox[{"q0", "-", 
           RowBox[{"4", " ", "cG", " ", "q0"}]}], 
          RowBox[{
           RowBox[{"(", 
            RowBox[{
             RowBox[{"-", "1"}], "+", 
             RowBox[{"4", " ", "cA"}], "+", 
             RowBox[{"4", " ", "cG"}]}], ")"}], " ", "q"}]]}], "&&", 
        RowBox[{
         FractionBox[
          RowBox[{"q0", "-", 
           RowBox[{"4", " ", "cG", " ", "q0"}]}], 
          RowBox[{
           RowBox[{"-", "1"}], "+", 
           RowBox[{"4", " ", "cA"}], "+", 
           RowBox[{"4", " ", "cG"}]}]], "<", "q", "\[LessEqual]", 
         FractionBox["1", "2"]}], "&&", 
        RowBox[{"q0", ">", "0"}], "&&", 
        RowBox[{"(", 
         RowBox[{
          RowBox[{"(", 
           RowBox[{
            RowBox[{
             RowBox[{
              RowBox[{"2", " ", "cA"}], "+", 
              RowBox[{"4", " ", "cG"}]}], "\[Equal]", "1"}], "&&", 
            RowBox[{
             RowBox[{"2", " ", "q0"}], "<", "1"}]}], ")"}], "||", 
          RowBox[{"(", 
           RowBox[{
            RowBox[{
             RowBox[{
              RowBox[{"2", " ", "cA"}], "+", 
              RowBox[{"4", " ", "cG"}]}], ">", "1"}], "&&", 
            RowBox[{
             RowBox[{"2", " ", "cA"}], "<", "1"}], "&&", 
            RowBox[{
             RowBox[{"2", " ", "q0"}], "\[LessEqual]", "1"}]}], ")"}], "||", 
          RowBox[{"(", 
           RowBox[{
            RowBox[{
             RowBox[{"cA", "+", "cG"}], ">", 
             FractionBox["1", "4"]}], "&&", 
            RowBox[{
             RowBox[{
              RowBox[{"2", " ", "cA"}], "+", 
              RowBox[{"4", " ", "cG"}]}], "<", "1"}], "&&", 
            RowBox[{
             RowBox[{
              FractionBox["1", "2"], "+", 
              FractionBox[
               RowBox[{"2", " ", "cA"}], 
               RowBox[{
                RowBox[{"-", "1"}], "+", 
                RowBox[{"4", " ", "cG"}]}]], "+", "q0"}], "<", "0"}]}], 
           ")"}]}], ")"}]}], ")"}]}], ")"}]}], ")"}], "||", 
  RowBox[{"(", 
   RowBox[{
    RowBox[{
     FractionBox["1", "4"], "<", "e", "<", 
     FractionBox["1", "2"]}], "&&", 
    RowBox[{"q0", ">", "0"}], "&&", 
    RowBox[{"L", "<", 
     FractionBox[
      RowBox[{
       RowBox[{"(", 
        RowBox[{
         RowBox[{"-", "cG"}], "+", "e"}], ")"}], " ", "q0"}], 
      RowBox[{
       RowBox[{"(", 
        RowBox[{"cA", "+", "cG", "-", "e"}], ")"}], " ", "q"}]]}], "&&", 
    RowBox[{
     FractionBox[
      RowBox[{
       RowBox[{"(", 
        RowBox[{
         RowBox[{"-", "cG"}], "+", "e"}], ")"}], " ", "q0"}], 
      RowBox[{"cA", "+", "cG", "-", "e"}]], "<", "q"}], "&&", 
    RowBox[{"L", "\[GreaterEqual]", "0"}], "&&", 
    RowBox[{
     RowBox[{"2", " ", "q"}], "\[LessEqual]", "1"}], "&&", 
    RowBox[{"(", 
     RowBox[{
      RowBox[{"(", 
       RowBox[{
        RowBox[{"cG", "<", "e"}], "&&", 
        RowBox[{"(", 
         RowBox[{
          RowBox[{"(", 
           RowBox[{
            RowBox[{"e", "<", 
             RowBox[{
              FractionBox["1", "4"], "+", "cG"}]}], "&&", 
            RowBox[{"(", 
             RowBox[{
              RowBox[{"(", 
               RowBox[{
                RowBox[{
                 RowBox[{"cA", "+", 
                  RowBox[{"2", " ", "cG"}]}], "\[Equal]", 
                 RowBox[{"2", " ", "e"}]}], "&&", 
                RowBox[{
                 RowBox[{"2", " ", "q0"}], "<", "1"}]}], ")"}], "||", 
              RowBox[{"(", 
               RowBox[{
                RowBox[{
                 RowBox[{"cA", "+", 
                  RowBox[{"2", " ", "cG"}]}], ">", 
                 RowBox[{"2", " ", "e"}]}], "&&", 
                RowBox[{
                 RowBox[{"2", " ", "cA"}], "<", "1"}], "&&", 
                RowBox[{
                 RowBox[{"2", " ", "q0"}], "\[LessEqual]", "1"}]}], ")"}]}], 
             ")"}]}], ")"}], "||", 
          RowBox[{"(", 
           RowBox[{
            RowBox[{
             RowBox[{
              FractionBox["1", "4"], "+", "cG"}], ">", "e"}], "&&", 
            RowBox[{
             RowBox[{"cA", "+", "cG"}], ">", "e"}], "&&", 
            RowBox[{
             RowBox[{"cA", "+", "cG", "+", 
              RowBox[{"2", " ", "cG", " ", "q0"}]}], ">", 
             RowBox[{"e", "+", 
              RowBox[{"2", " ", "e", " ", "q0"}]}]}], "&&", 
            RowBox[{
             RowBox[{"cA", "+", 
              RowBox[{"2", " ", "cG"}]}], "<", 
             RowBox[{"2", " ", "e"}]}]}], ")"}]}], ")"}]}], ")"}], "||", 
      RowBox[{"(", 
       RowBox[{
        RowBox[{
         RowBox[{"2", " ", "cA"}], "<", "1"}], "&&", 
        RowBox[{"cG", "\[GreaterEqual]", "0"}], "&&", 
        RowBox[{
         RowBox[{
          FractionBox["1", "4"], "+", "cG"}], "\[LessEqual]", "e"}], "&&", 
        RowBox[{
         RowBox[{"cA", "+", "cG"}], ">", "e"}], "&&", 
        RowBox[{
         RowBox[{"cA", "+", "cG", "+", 
          RowBox[{"2", " ", "cG", " ", "q0"}]}], ">", 
         RowBox[{"e", "+", 
          RowBox[{"2", " ", "e", " ", "q0"}]}]}]}], ")"}]}], ")"}]}], ")"}], "||", 
  RowBox[{"(", 
   RowBox[{
    RowBox[{
     FractionBox["1", "2"], "\[LessEqual]", "e", "<", 
     FractionBox["3", "4"]}], "&&", 
    RowBox[{"q0", ">", "0"}], "&&", 
    RowBox[{"L", "<", 
     FractionBox[
      RowBox[{
       RowBox[{"(", 
        RowBox[{
         RowBox[{"-", "cG"}], "+", "e"}], ")"}], " ", "q0"}], 
      RowBox[{
       RowBox[{"(", 
        RowBox[{"cA", "+", "cG", "-", "e"}], ")"}], " ", "q"}]]}], "&&", 
    RowBox[{
     FractionBox[
      RowBox[{
       RowBox[{"(", 
        RowBox[{
         RowBox[{"-", "cG"}], "+", "e"}], ")"}], " ", "q0"}], 
      RowBox[{"cA", "+", "cG", "-", "e"}]], "<", "q"}], "&&", 
    RowBox[{"L", "\[GreaterEqual]", "0"}], "&&", 
    RowBox[{
     RowBox[{"2", " ", "q"}], "\[LessEqual]", "1"}], "&&", 
    RowBox[{"(", 
     RowBox[{
      RowBox[{"(", 
       RowBox[{
        RowBox[{
         RowBox[{"2", " ", "cG"}], "<", "1"}], "&&", 
        RowBox[{"e", "<", 
         RowBox[{
          FractionBox["1", "4"], "+", "cG"}]}], "&&", 
        RowBox[{"(", 
         RowBox[{
          RowBox[{"(", 
           RowBox[{
            RowBox[{
             RowBox[{"cA", "+", 
              RowBox[{"2", " ", "cG"}]}], "\[Equal]", 
             RowBox[{"2", " ", "e"}]}], "&&", 
            RowBox[{
             RowBox[{"2", " ", "q0"}], "<", "1"}]}], ")"}], "||", 
          RowBox[{"(", 
           RowBox[{
            RowBox[{
             RowBox[{"cA", "+", 
              RowBox[{"2", " ", "cG"}]}], ">", 
             RowBox[{"2", " ", "e"}]}], "&&", 
            RowBox[{
             RowBox[{"2", " ", "cA"}], "<", "1"}], "&&", 
            RowBox[{
             RowBox[{"2", " ", "q0"}], "\[LessEqual]", "1"}]}], ")"}], "||", 
          RowBox[{"(", 
           RowBox[{
            RowBox[{
             RowBox[{"cA", "+", "cG"}], ">", "e"}], "&&", 
            RowBox[{
             RowBox[{"cA", "+", 
              RowBox[{"2", " ", "cG"}]}], "<", 
             RowBox[{"2", " ", "e"}]}], "&&", 
            RowBox[{
             RowBox[{
              RowBox[{"(", 
               RowBox[{"cG", "-", "e"}], ")"}], " ", 
              RowBox[{"(", 
               RowBox[{"cA", "+", 
                RowBox[{
                 RowBox[{"(", 
                  RowBox[{"cG", "-", "e"}], ")"}], " ", 
                 RowBox[{"(", 
                  RowBox[{"1", "+", 
                   RowBox[{"2", " ", "q0"}]}], ")"}]}]}], ")"}]}], "<", 
             "0"}]}], ")"}]}], ")"}]}], ")"}], "||", 
      RowBox[{"(", 
       RowBox[{
        RowBox[{
         RowBox[{"2", " ", "cA"}], "<", "1"}], "&&", 
        RowBox[{
         RowBox[{
          FractionBox["1", "4"], "+", "cG"}], "\[LessEqual]", "e"}], "&&", 
        RowBox[{
         RowBox[{"cA", "+", "cG"}], ">", "e"}], "&&", 
        RowBox[{
         RowBox[{"cA", "+", "cG", "+", 
          RowBox[{"2", " ", "cG", " ", "q0"}]}], ">", 
         RowBox[{"e", "+", 
          RowBox[{"2", " ", "e", " ", "q0"}]}]}]}], ")"}]}], ")"}]}], ")"}], "||", 
  RowBox[{"(", 
   RowBox[{
    RowBox[{
     RowBox[{"4", " ", "e"}], "\[GreaterEqual]", "3"}], "&&", 
    RowBox[{
     RowBox[{"2", " ", "cG"}], "<", "1"}], "&&", 
    RowBox[{
     RowBox[{"2", " ", "cA"}], "<", "1"}], "&&", 
    RowBox[{"q0", ">", "0"}], "&&", 
    RowBox[{
     RowBox[{
      RowBox[{"(", 
       RowBox[{"cG", "-", "e"}], ")"}], " ", 
      RowBox[{"(", 
       RowBox[{"cA", "+", 
        RowBox[{
         RowBox[{"(", 
          RowBox[{"cG", "-", "e"}], ")"}], " ", 
         RowBox[{"(", 
          RowBox[{"1", "+", 
           RowBox[{"2", " ", "q0"}]}], ")"}]}]}], ")"}]}], "<", "0"}], "&&", 
    RowBox[{
     FractionBox[
      RowBox[{
       RowBox[{"(", 
        RowBox[{
         RowBox[{"-", "cG"}], "+", "e"}], ")"}], " ", "q0"}], 
      RowBox[{"cA", "+", "cG", "-", "e"}]], "<", "q"}], "&&", 
    RowBox[{
     RowBox[{"2", " ", "q"}], "\[LessEqual]", "1"}], "&&", 
    RowBox[{"L", "\[GreaterEqual]", "0"}], "&&", 
    RowBox[{"L", "<", 
     FractionBox[
      RowBox[{
       RowBox[{"(", 
        RowBox[{
         RowBox[{"-", "cG"}], "+", "e"}], ")"}], " ", "q0"}], 
      RowBox[{
       RowBox[{"(", 
        RowBox[{"cA", "+", "cG", "-", "e"}], ")"}], " ", "q"}]]}]}], 
   ")"}]}]], "Output",
 CellChangeTimes->{3.788636486700023*^9, 3.788991543951648*^9, 
  3.8658836932892585`*^9},
 CellLabel->"Out[33]=",ExpressionUUID->"585f73d1-4d78-4c58-ad58-35dcb6d0a789"]
}, Closed]]
}, Open  ]]
}, Open  ]],

Cell[CellGroupData[{

Cell["Stability", "Chapter",
 CellChangeTimes->{{3.728312929528275*^9, 3.728312952113284*^9}, {
  3.728313180884364*^9, 3.7283131842765093`*^9}, {3.8658738622762537`*^9, 
  3.8658738672428703`*^9}, {3.865873949994647*^9, 
  3.865873974492553*^9}},ExpressionUUID->"6bd4232e-7cb7-4035-9058-\
d9b91f03ce6c"],

Cell[TextData[{
 StyleBox["Step 1)",
  FontWeight->"Bold"],
 " -Setting Jacobian matrix "
}], "Text",
 CellChangeTimes->{{3.727036140733986*^9, 3.727036185556098*^9}, {
   3.727036218455007*^9, 3.72703622770404*^9}, {3.727036296874855*^9, 
   3.7270364011457233`*^9}, {3.7283137278442802`*^9, 3.728313779951087*^9}, {
   3.7303874719606624`*^9, 3.7303875140867662`*^9}, {3.7303910314945602`*^9, 
   3.730391113808903*^9}, {3.730391415437874*^9, 3.730391576659723*^9}, 
   3.7303927128986998`*^9, {3.7303928575706315`*^9, 3.73039292722952*^9}, {
   3.7303929680294*^9, 3.73039314872542*^9}, {3.730393207428381*^9, 
   3.7303932286358204`*^9}, {3.730403954877495*^9, 3.7304039560456057`*^9}, {
   3.7304119306816173`*^9, 3.730411945486012*^9}, {3.733486815304538*^9, 
   3.7334868345457077`*^9}, 
   3.7365961430215282`*^9},ExpressionUUID->"4f33f223-e7cb-4aa9-91ca-\
0aa3676f9a20"],

Cell[CellGroupData[{

Cell[BoxData[{
 RowBox[{
  RowBox[{"Jac", "=", 
   RowBox[{"D", "[", 
    RowBox[{
     RowBox[{"xAG", "[", 
      RowBox[{"t", "+", "1"}], "]"}], ",", 
     RowBox[{"{", 
      RowBox[{"xAG", "[", "t", "]"}], "}"}]}], "]"}]}], 
  ";"}], "\[IndentingNewLine]", 
 RowBox[{"J", "=", 
  RowBox[{"Jac", "//", "FullSimplify"}]}], "\[IndentingNewLine]", 
 RowBox[{
  RowBox[{"J", "//", "MatrixForm"}], ";"}]}], "Input",
 InitializationCell->True,
 CellChangeTimes->{{3.779983972438825*^9, 3.7799839775280294`*^9}, {
   3.77998681886473*^9, 3.779986846497507*^9}, {3.779989998925156*^9, 
   3.7799900323012047`*^9}, 3.77999028883471*^9, {3.7799909427327933`*^9, 
   3.7799909639654837`*^9}, 3.779991117671892*^9, {3.787264656498972*^9, 
   3.7872646896972084`*^9}, 3.7872647262442703`*^9, 3.7872650698433456`*^9, {
   3.7872677675930853`*^9, 3.7872677726471148`*^9}, {3.7883033521209297`*^9, 
   3.7883033588875456`*^9}, 3.788636675672018*^9, 3.7886367240476303`*^9, {
   3.8654643461793737`*^9, 3.865464350419197*^9}},
 CellLabel->"In[23]:=",ExpressionUUID->"53b2a96d-d6f4-4357-a5d6-c26e20810f67"],

Cell[BoxData[
 RowBox[{
  RowBox[{"(", 
   RowBox[{
    RowBox[{
     RowBox[{"(", 
      RowBox[{
       RowBox[{"-", "1"}], "+", 
       RowBox[{"cA", " ", "q0"}]}], ")"}], " ", 
     RowBox[{"(", 
      RowBox[{
       RowBox[{"-", "1"}], "+", 
       RowBox[{
        RowBox[{"(", 
         RowBox[{"cA", "+", "cG", "-", "e"}], ")"}], " ", 
        RowBox[{"(", 
         RowBox[{
          RowBox[{"L", " ", "q"}], "+", "q0"}], ")"}]}]}], ")"}]}], "+", 
    RowBox[{
     RowBox[{"xAG", "[", "t", "]"}], " ", 
     RowBox[{"(", 
      RowBox[{
       RowBox[{
        RowBox[{"-", "2"}], " ", 
        RowBox[{"(", 
         RowBox[{
          RowBox[{"-", "1"}], "+", 
          RowBox[{"cA", " ", "q0"}]}], ")"}], " ", 
        RowBox[{"(", 
         RowBox[{
          RowBox[{
           RowBox[{"(", 
            RowBox[{"e", "+", 
             RowBox[{"cA", " ", 
              RowBox[{"(", 
               RowBox[{
                RowBox[{"-", "1"}], "+", "L"}], ")"}]}], "+", 
             RowBox[{"cG", " ", 
              RowBox[{"(", 
               RowBox[{
                RowBox[{"-", "1"}], "+", "L"}], ")"}]}], "+", "L", "-", 
             RowBox[{"2", " ", "e", " ", "L"}]}], ")"}], " ", "q"}], "+", 
          "q0", "-", 
          RowBox[{"e", " ", "q0"}]}], ")"}]}], "+", 
       RowBox[{
        RowBox[{"xAG", "[", "t", "]"}], " ", 
        RowBox[{"(", 
         RowBox[{
          RowBox[{
           RowBox[{"-", 
            RowBox[{"(", 
             RowBox[{"2", "+", "cA", "+", "cG", "-", 
              RowBox[{"3", " ", "e"}]}], ")"}]}], " ", 
           RowBox[{"(", 
            RowBox[{
             RowBox[{"-", "1"}], "+", "L"}], ")"}], " ", "q"}], "+", 
          RowBox[{
           RowBox[{"(", 
            RowBox[{
             RowBox[{"-", "1"}], "+", "cA", "+", "cG"}], ")"}], " ", 
           RowBox[{"(", 
            RowBox[{
             RowBox[{"-", "1"}], "+", "e"}], ")"}], " ", 
           SuperscriptBox["L", "2"], " ", 
           SuperscriptBox["q", "2"]}], "+", 
          RowBox[{
           RowBox[{"(", 
            RowBox[{
             RowBox[{
              RowBox[{"-", "cA"}], " ", 
              RowBox[{"(", 
               RowBox[{"3", "+", "cA", "+", "cG", "-", 
                RowBox[{"4", " ", "e"}]}], ")"}]}], "+", 
             RowBox[{
              RowBox[{"(", 
               RowBox[{
                SuperscriptBox["cA", "2"], "+", 
                RowBox[{"cA", " ", 
                 RowBox[{"(", 
                  RowBox[{"2", "+", "cG", "-", 
                   RowBox[{"3", " ", "e"}]}], ")"}]}], "+", 
                RowBox[{"2", " ", 
                 RowBox[{"(", 
                  RowBox[{
                   RowBox[{"-", "1"}], "+", "cG"}], ")"}], " ", 
                 RowBox[{"(", 
                  RowBox[{
                   RowBox[{"-", "1"}], "+", "e"}], ")"}]}]}], ")"}], " ", 
              "L"}]}], ")"}], " ", "q", " ", "q0"}], "+", 
          RowBox[{
           RowBox[{"(", 
            RowBox[{
             RowBox[{"-", "1"}], "+", "cG"}], ")"}], " ", 
           RowBox[{"(", 
            RowBox[{
             RowBox[{"-", "1"}], "+", "e"}], ")"}], " ", 
           SuperscriptBox["q0", "2"]}], "+", 
          RowBox[{
           RowBox[{"(", 
            RowBox[{
             RowBox[{"-", "1"}], "+", "e"}], ")"}], " ", 
           RowBox[{"(", 
            RowBox[{
             RowBox[{"-", "1"}], "+", "L"}], ")"}], " ", "q", " ", 
           RowBox[{"xAG", "[", "t", "]"}], " ", 
           RowBox[{"(", 
            RowBox[{
             RowBox[{
              RowBox[{"-", "2"}], " ", 
              RowBox[{"(", 
               RowBox[{
                RowBox[{"-", "1"}], "+", "cA", "+", "cG"}], ")"}], " ", "L", 
              " ", "q"}], "-", 
             RowBox[{"2", " ", 
              RowBox[{"(", 
               RowBox[{
                RowBox[{"-", "1"}], "+", "cG"}], ")"}], " ", "q0"}], "+", 
             RowBox[{
              RowBox[{"(", 
               RowBox[{
                RowBox[{"-", "1"}], "+", "cA", "+", "cG"}], ")"}], " ", 
              RowBox[{"(", 
               RowBox[{
                RowBox[{"-", "1"}], "+", "L"}], ")"}], " ", "q", " ", 
              RowBox[{"xAG", "[", "t", "]"}]}]}], ")"}]}]}], ")"}]}]}], 
      ")"}]}]}], ")"}], "/", 
  SuperscriptBox[
   RowBox[{"(", 
    RowBox[{"1", "-", 
     RowBox[{"cA", " ", "q0"}], "+", 
     RowBox[{
      RowBox[{"xAG", "[", "t", "]"}], " ", 
      RowBox[{"(", 
       RowBox[{
        RowBox[{
         RowBox[{"-", 
          RowBox[{"(", 
           RowBox[{
            RowBox[{"-", "1"}], "+", "cA", "+", "cG"}], ")"}]}], " ", "L", 
         " ", "q"}], "+", "q0", "-", 
        RowBox[{"cG", " ", "q0"}], "+", 
        RowBox[{
         RowBox[{"(", 
          RowBox[{
           RowBox[{"-", "1"}], "+", "cA", "+", "cG"}], ")"}], " ", 
         RowBox[{"(", 
          RowBox[{
           RowBox[{"-", "1"}], "+", "L"}], ")"}], " ", "q", " ", 
         RowBox[{"xAG", "[", "t", "]"}]}]}], ")"}]}]}], ")"}], 
   "2"]}]], "Output",
 CellChangeTimes->{{3.787264705487877*^9, 3.7872647271553726`*^9}, 
   3.7872650707229643`*^9, {3.7872677520849266`*^9, 3.7872677785541525`*^9}, 
   3.788194492425349*^9, 3.788283930840468*^9, 3.788303307703455*^9, 
   3.7883033728938117`*^9, 3.7886296496774473`*^9, 3.788635889056303*^9, 
   3.7886366635312424`*^9, 3.7886367092974415`*^9, 3.788991653297144*^9, 
   3.789225427974531*^9, 3.7906174769254875`*^9, 3.7906178946940317`*^9, 
   3.865883759272874*^9, 3.8763506216379085`*^9, 3.876351418725565*^9},
 CellLabel->"Out[24]=",ExpressionUUID->"737a5e6b-ba18-45c4-8cc4-e2115730d314"]
}, Open  ]],

Cell[CellGroupData[{

Cell["1 JACOBIAN at  {xAG[t]\[Rule]0}", "Subsubsection",
 CellChangeTimes->{{3.7737632926696725`*^9, 3.773763313757275*^9}, {
   3.7737633944516053`*^9, 3.7737634115389595`*^9}, {3.7739326799133806`*^9, 
   3.773932680154072*^9}, 3.774396890915924*^9, {3.8654643549660864`*^9, 
   3.865464355335355*^9}, {3.876349367850015*^9, 3.8763493739127927`*^9}, {
   3.8763514238355145`*^9, 3.8763514243039865`*^9}},
 FontWeight->"Bold",
 FontVariations->{
 "Underline"->True},ExpressionUUID->"525ac74a-a86a-4919-bff9-4bfc07e91b84"],

Cell[CellGroupData[{

Cell[BoxData[{
 RowBox[{"equilibrium", "[", 
  RowBox[{"[", "1", "]"}], "]"}], "\[IndentingNewLine]", 
 RowBox[{"J1", "=", 
  RowBox[{
   RowBox[{"J", "/.", 
    RowBox[{"equilibrium", "[", 
     RowBox[{"[", "1", "]"}], "]"}]}], "//", "FullSimplify"}]}]}], "Input",
 InitializationCell->True,
 CellChangeTimes->{
  3.7734888821928663`*^9, {3.773952842230029*^9, 3.7739528427665987`*^9}, {
   3.773952903635809*^9, 3.7739529096676493`*^9}, {3.7740917614172783`*^9, 
   3.7740917707843294`*^9}, 3.7740928803664722`*^9},
 CellLabel->"In[26]:=",ExpressionUUID->"c904c278-60b6-4ff2-90cd-3237a4ece02b"],

Cell[BoxData[
 RowBox[{"{", 
  RowBox[{
   RowBox[{"xAG", "[", "t", "]"}], "\[Rule]", "0"}], "}"}]], "Output",
 CellChangeTimes->{3.7740918843401365`*^9, 3.774092881628559*^9, 
  3.774093011621146*^9, 3.7743966143913198`*^9, 3.774396722038007*^9, 
  3.7744474380839124`*^9, 3.774453738668231*^9, 3.774454238381096*^9, 
  3.7744572725829287`*^9, 3.7744573454943237`*^9, 3.774457635108409*^9, 
  3.7744577991490664`*^9, 3.7745384200290084`*^9, 3.7745389627102537`*^9, 
  3.774539520068318*^9, 3.774539704105692*^9, 3.7745400483978043`*^9, 
  3.7745403013747625`*^9, 3.7872649766804*^9, 3.7872678010103493`*^9, 
  3.788194513553445*^9, 3.7882839549166822`*^9, 3.7883033753168077`*^9, 
  3.788629783338517*^9, 3.788635889181301*^9, 3.7886367290633173`*^9, 
  3.788991663365517*^9, 3.86588377551993*^9, 3.876350632587612*^9, 
  3.8763514271334124`*^9},
 CellLabel->"Out[26]=",ExpressionUUID->"24065704-6339-43e2-8d51-2738fdda5e1d"],

Cell[BoxData[
 FractionBox[
  RowBox[{
   RowBox[{"-", "1"}], "+", 
   RowBox[{
    RowBox[{"(", 
     RowBox[{"cA", "+", "cG", "-", "e"}], ")"}], " ", 
    RowBox[{"(", 
     RowBox[{
      RowBox[{"L", " ", "q"}], "+", "q0"}], ")"}]}]}], 
  RowBox[{
   RowBox[{"-", "1"}], "+", 
   RowBox[{"cA", " ", "q0"}]}]]], "Output",
 CellChangeTimes->{3.7740918843401365`*^9, 3.774092881628559*^9, 
  3.774093011621146*^9, 3.7743966143913198`*^9, 3.774396722038007*^9, 
  3.7744474380839124`*^9, 3.774453738668231*^9, 3.774454238381096*^9, 
  3.7744572725829287`*^9, 3.7744573454943237`*^9, 3.774457635108409*^9, 
  3.7744577991490664`*^9, 3.7745384200290084`*^9, 3.7745389627102537`*^9, 
  3.774539520068318*^9, 3.774539704105692*^9, 3.7745400483978043`*^9, 
  3.7745403013747625`*^9, 3.7872649766804*^9, 3.7872678010103493`*^9, 
  3.788194513553445*^9, 3.7882839549166822`*^9, 3.7883033753168077`*^9, 
  3.788629783338517*^9, 3.788635889181301*^9, 3.7886367290633173`*^9, 
  3.788991663365517*^9, 3.86588377551993*^9, 3.876350632587612*^9, 
  3.8763514271334124`*^9},
 CellLabel->"Out[27]=",ExpressionUUID->"b6b2f4f9-905d-452e-aa1b-d83f2abda861"]
}, Open  ]],

Cell[CellGroupData[{

Cell[BoxData[
 RowBox[{
  RowBox[{"Reduce", "[", 
   RowBox[{
    RowBox[{"{", " ", 
     RowBox[{
      RowBox[{
       RowBox[{"-", "1"}], "<", "J1", "<", "1"}], ",", "\[IndentingNewLine]", 
      RowBox[{"0", "<=", " ", "e", "\[LessEqual]", " ", "1"}], ",", 
      "\[IndentingNewLine]", 
      RowBox[{"0", "<=", " ", "L", "\[LessEqual]", " ", "1"}], ",", 
      "\[IndentingNewLine]", 
      RowBox[{"0", "<=", " ", "cG", "<", " ", 
       RowBox[{"1", "/", "2"}]}], ",", "\[IndentingNewLine]", 
      RowBox[{"0", "<=", "cA", "<", " ", 
       RowBox[{"1", "/", "2"}]}], ",", "\[IndentingNewLine]", 
      RowBox[{"0", "\[LessEqual]", " ", "q", "\[LessEqual]", " ", 
       RowBox[{"1", "/", "2"}]}], ",", "\[IndentingNewLine]", 
      RowBox[{"0", "\[LessEqual]", " ", "q0", "\[LessEqual]", " ", 
       RowBox[{"1", "/", "2"}]}]}], "}"}], ",", 
    RowBox[{"{", "e", "}"}]}], "]"}], "//", "FullSimplify"}]], "Input",
 InitializationCell->True,
 CellChangeTimes->{
  3.7734888821928663`*^9, {3.7739613598365746`*^9, 3.7739614069437437`*^9}, {
   3.774962831923233*^9, 3.7749628384557533`*^9}, {3.77496455012574*^9, 
   3.7749645568677874`*^9}, {3.775058592242185*^9, 3.7750585961317835`*^9}, {
   3.787265036355172*^9, 3.787265046706994*^9}, {3.7872678544434032`*^9, 
   3.787267869834107*^9}, {3.7881868772938776`*^9, 3.7881868815595694`*^9}, {
   3.7881945524946823`*^9, 3.7881945783715544`*^9}, 3.7881947239926357`*^9, 
   3.7882835416369495`*^9, 3.7882835844945374`*^9, {3.7882839981343307`*^9, 
   3.78828400198604*^9}, 3.7886290916009307`*^9, {3.7886298114326553`*^9, 
   3.788629835354875*^9}, {3.7886302330495954`*^9, 3.7886302410340796`*^9}, {
   3.865464393870093*^9, 3.86546439801462*^9}},
 CellLabel->"In[28]:=",ExpressionUUID->"070a9067-4b6b-4ddc-988f-bae557e24682"],

Cell[BoxData[
 RowBox[{
  RowBox[{"(", 
   RowBox[{
    RowBox[{"cA", "\[Equal]", "0"}], "&&", 
    RowBox[{
     RowBox[{"2", " ", "cG"}], "<", "1"}], "&&", 
    RowBox[{"0", "\[LessEqual]", "e", "<", "cG"}], "&&", 
    RowBox[{"L", "\[LessEqual]", "1"}], "&&", 
    RowBox[{
     RowBox[{"2", " ", "q"}], "\[LessEqual]", "1"}], "&&", 
    RowBox[{"(", 
     RowBox[{
      RowBox[{"(", 
       RowBox[{
        RowBox[{"q0", "\[Equal]", "0"}], "&&", 
        RowBox[{"L", ">", "0"}], "&&", 
        RowBox[{"q", ">", "0"}]}], ")"}], "||", 
      RowBox[{"(", 
       RowBox[{
        RowBox[{"q0", ">", "0"}], "&&", 
        RowBox[{"L", "\[GreaterEqual]", "0"}], "&&", 
        RowBox[{"q", "\[GreaterEqual]", "0"}], "&&", 
        RowBox[{
         RowBox[{"2", " ", "q0"}], "\[LessEqual]", "1"}]}], ")"}]}], ")"}]}], 
   ")"}], "||", 
  RowBox[{"(", 
   RowBox[{
    RowBox[{"0", "<", "cA", "<", 
     FractionBox["1", "2"]}], "&&", 
    RowBox[{"L", "\[LessEqual]", "1"}], "&&", 
    RowBox[{"e", "\[GreaterEqual]", "0"}], "&&", 
    RowBox[{
     RowBox[{"2", " ", "q"}], "\[LessEqual]", "1"}], "&&", 
    RowBox[{"(", 
     RowBox[{
      RowBox[{"(", 
       RowBox[{
        RowBox[{"L", ">", "0"}], "&&", 
        RowBox[{"q", ">", "0"}], "&&", 
        RowBox[{"(", 
         RowBox[{
          RowBox[{"(", 
           RowBox[{
            RowBox[{"cG", "\[Equal]", "0"}], "&&", 
            RowBox[{"q0", "\[GreaterEqual]", "0"}], "&&", 
            RowBox[{"e", "<", 
             FractionBox[
              RowBox[{"cA", " ", "L", " ", "q"}], 
              RowBox[{
               RowBox[{"L", " ", "q"}], "+", "q0"}]]}], "&&", 
            RowBox[{
             RowBox[{"2", " ", "q0"}], "\[LessEqual]", "1"}]}], ")"}], "||", 
          RowBox[{"(", 
           RowBox[{
            RowBox[{"q0", "\[Equal]", "0"}], "&&", 
            RowBox[{"cG", ">", "0"}], "&&", 
            RowBox[{
             RowBox[{"cA", "+", "cG"}], ">", "e"}], "&&", 
            RowBox[{
             RowBox[{"2", " ", "cG"}], "<", "1"}]}], ")"}]}], ")"}]}], ")"}], 
      "||", 
      RowBox[{"(", 
       RowBox[{
        RowBox[{"cG", ">", "0"}], "&&", 
        RowBox[{"q0", ">", "0"}], "&&", 
        RowBox[{
         RowBox[{
          RowBox[{
           RowBox[{"(", 
            RowBox[{"cA", "+", "cG"}], ")"}], " ", "L", " ", "q"}], "+", 
          RowBox[{"cG", " ", "q0"}]}], ">", 
         RowBox[{"e", " ", 
          RowBox[{"(", 
           RowBox[{
            RowBox[{"L", " ", "q"}], "+", "q0"}], ")"}]}]}], "&&", 
        RowBox[{"L", "\[GreaterEqual]", "0"}], "&&", 
        RowBox[{"q", "\[GreaterEqual]", "0"}], "&&", 
        RowBox[{
         RowBox[{"2", " ", "cG"}], "<", "1"}], "&&", 
        RowBox[{
         RowBox[{"2", " ", "q0"}], "\[LessEqual]", "1"}]}], ")"}]}], ")"}]}], 
   ")"}]}]], "Output",
 CellChangeTimes->{3.7881947248526106`*^9, 3.788283963908717*^9, 
  3.7882840166047072`*^9, 3.788303378968698*^9, 3.788629797119956*^9, 
  3.788629852792609*^9, 3.788630297349018*^9, 3.788635904603317*^9, 
  3.788636756688587*^9, 3.788991695887018*^9, 3.86588380440574*^9, 
  3.876350672912695*^9, 3.8763514517638807`*^9},
 CellLabel->"Out[28]=",ExpressionUUID->"d34709d2-c94b-4a77-9c7f-5932cd4f3933"]
}, Open  ]],

Cell[CellGroupData[{

Cell[BoxData[
 RowBox[{
  RowBox[{"Reduce", "[", 
   RowBox[{
    RowBox[{"{", " ", 
     RowBox[{
      RowBox[{
       RowBox[{"-", "1"}], "<", "J1", "<", "1"}], ",", "\[IndentingNewLine]", 
      RowBox[{"0", "<=", " ", "e", "\[LessEqual]", " ", "1"}], ",", 
      "\[IndentingNewLine]", 
      RowBox[{"0", "<=", " ", "L", "\[LessEqual]", " ", "1"}], ",", 
      "\[IndentingNewLine]", 
      RowBox[{"0", "<=", " ", "cG", "<", " ", 
       RowBox[{"1", "/", "2"}]}], ",", "\[IndentingNewLine]", 
      RowBox[{"0", "<=", "cA", "<", " ", 
       RowBox[{"1", "/", "2"}]}], ",", "\[IndentingNewLine]", 
      RowBox[{"0", "\[LessEqual]", " ", "q", "\[LessEqual]", " ", 
       RowBox[{"1", "/", "2"}]}], ",", "\[IndentingNewLine]", 
      RowBox[{"0", "\[LessEqual]", " ", "q0", "\[LessEqual]", " ", 
       RowBox[{"1", "/", "2"}]}]}], "}"}], ",", 
    RowBox[{"{", "q", "}"}]}], "]"}], "//", "FullSimplify"}]], "Input",
 InitializationCell->True,
 CellChangeTimes->{
  3.7734888821928663`*^9, {3.7739613598365746`*^9, 3.7739614069437437`*^9}, {
   3.774962831923233*^9, 3.7749628384557533`*^9}, {3.77496455012574*^9, 
   3.7749645568677874`*^9}, {3.775058592242185*^9, 3.7750585961317835`*^9}, {
   3.787265036355172*^9, 3.787265046706994*^9}, {3.7872678544434032`*^9, 
   3.787267869834107*^9}, {3.7881868772938776`*^9, 3.7881868815595694`*^9}, {
   3.7881945524946823`*^9, 3.7881945783715544`*^9}, 3.7881947239926357`*^9, {
   3.7881948866671743`*^9, 3.7881948874172306`*^9}, 3.78828355204099*^9, 
   3.78862910663231*^9, 3.788636829114151*^9, {3.78863711650464*^9, 
   3.7886371167390194`*^9}, 3.7886372641032124`*^9, {3.8654644051281233`*^9, 
   3.8654644144238997`*^9}},
 CellLabel->"In[41]:=",ExpressionUUID->"4da3ed77-e78f-46e1-b539-a8190ebddb2e"],

Cell[BoxData[
 RowBox[{
  RowBox[{"(", 
   RowBox[{
    RowBox[{"cG", "\[Equal]", "0"}], "&&", 
    RowBox[{"L", "\[LessEqual]", "1"}], "&&", 
    RowBox[{
     RowBox[{"2", " ", "q"}], "\[LessEqual]", "1"}], "&&", 
    RowBox[{"(", 
     RowBox[{
      RowBox[{"(", 
       RowBox[{
        RowBox[{"L", ">", "0"}], "&&", 
        RowBox[{"q", ">", "0"}], "&&", 
        RowBox[{"(", 
         RowBox[{
          RowBox[{"(", 
           RowBox[{
            RowBox[{"q0", "\[Equal]", "0"}], "&&", 
            RowBox[{"(", 
             RowBox[{
              RowBox[{"(", 
               RowBox[{
                RowBox[{"e", ">", "0"}], "&&", 
                RowBox[{
                 RowBox[{"4", " ", "e"}], "<", "1"}], "&&", 
                RowBox[{"(", 
                 RowBox[{
                  RowBox[{"cA", "\[Equal]", 
                   RowBox[{"2", " ", "e"}]}], "||", 
                  RowBox[{"(", 
                   RowBox[{
                    RowBox[{"cA", ">", 
                    RowBox[{"2", " ", "e"}]}], "&&", 
                    RowBox[{
                    RowBox[{"2", " ", "cA"}], "<", "1"}]}], ")"}], "||", 
                  RowBox[{"(", 
                   RowBox[{
                    RowBox[{"cA", ">", "e"}], "&&", 
                    RowBox[{"cA", "<", 
                    RowBox[{"2", " ", "e"}]}]}], ")"}]}], ")"}]}], ")"}], "||", 
              RowBox[{"(", 
               RowBox[{
                RowBox[{
                 RowBox[{"2", " ", "cA"}], "<", "1"}], "&&", 
                RowBox[{
                 RowBox[{"4", " ", "e"}], "\[GreaterEqual]", "1"}], "&&", 
                RowBox[{"cA", ">", "e"}]}], ")"}]}], ")"}]}], ")"}], "||", 
          RowBox[{"(", 
           RowBox[{
            RowBox[{
             RowBox[{"2", " ", "cA"}], "<", "1"}], "&&", 
            RowBox[{"cA", ">", "0"}], "&&", 
            RowBox[{"e", "\[Equal]", "0"}], "&&", 
            RowBox[{
             RowBox[{"2", " ", "q0"}], "\[LessEqual]", "1"}], "&&", 
            RowBox[{"q0", "\[GreaterEqual]", "0"}]}], ")"}]}], ")"}]}], ")"}],
       "||", 
      RowBox[{"(", 
       RowBox[{
        RowBox[{"q0", ">", "0"}], "&&", 
        RowBox[{"L", ">", 
         FractionBox[
          RowBox[{"2", " ", "e", " ", "q0"}], 
          RowBox[{"cA", "-", "e"}]]}], "&&", 
        RowBox[{"q", ">", 
         FractionBox[
          RowBox[{"e", " ", "q0"}], 
          RowBox[{
           RowBox[{"cA", " ", "L"}], "-", 
           RowBox[{"e", " ", "L"}]}]]}], "&&", 
        RowBox[{"(", 
         RowBox[{
          RowBox[{"(", 
           RowBox[{
            RowBox[{"e", ">", "0"}], "&&", 
            RowBox[{
             RowBox[{"4", " ", "e"}], "<", "1"}], "&&", 
            RowBox[{"(", 
             RowBox[{
              RowBox[{"(", 
               RowBox[{
                RowBox[{"cA", "\[Equal]", 
                 RowBox[{"2", " ", "e"}]}], "&&", 
                RowBox[{
                 RowBox[{"2", " ", "q0"}], "<", "1"}]}], ")"}], "||", 
              RowBox[{"(", 
               RowBox[{
                RowBox[{"cA", ">", 
                 RowBox[{"2", " ", "e"}]}], "&&", 
                RowBox[{
                 RowBox[{"2", " ", "cA"}], "<", "1"}], "&&", 
                RowBox[{
                 RowBox[{"2", " ", "q0"}], "\[LessEqual]", "1"}]}], ")"}], "||", 
              RowBox[{"(", 
               RowBox[{
                RowBox[{"cA", ">", "e"}], "&&", 
                RowBox[{
                 FractionBox["cA", "e"], ">", 
                 RowBox[{"1", "+", 
                  RowBox[{"2", " ", "q0"}]}]}], "&&", 
                RowBox[{"cA", "<", 
                 RowBox[{"2", " ", "e"}]}]}], ")"}]}], ")"}]}], ")"}], "||", 
          RowBox[{"(", 
           RowBox[{
            RowBox[{
             RowBox[{"2", " ", "cA"}], "<", "1"}], "&&", 
            RowBox[{
             RowBox[{"4", " ", "e"}], "\[GreaterEqual]", "1"}], "&&", 
            RowBox[{"cA", ">", "e"}], "&&", 
            RowBox[{
             FractionBox["cA", "e"], ">", 
             RowBox[{"1", "+", 
              RowBox[{"2", " ", "q0"}]}]}]}], ")"}]}], ")"}]}], ")"}]}], 
     ")"}]}], ")"}], "||", 
  RowBox[{"(", 
   RowBox[{
    RowBox[{"0", "<", "cG", "<", 
     FractionBox["1", "2"]}], "&&", 
    RowBox[{"L", "\[LessEqual]", "1"}], "&&", 
    RowBox[{
     RowBox[{"2", " ", "q"}], "\[LessEqual]", "1"}], "&&", 
    RowBox[{"(", 
     RowBox[{
      RowBox[{"(", 
       RowBox[{
        RowBox[{"L", ">", "0"}], "&&", 
        RowBox[{"(", 
         RowBox[{
          RowBox[{"(", 
           RowBox[{
            RowBox[{"q", ">", "0"}], "&&", 
            RowBox[{"q0", "\[Equal]", "0"}], "&&", 
            RowBox[{"(", 
             RowBox[{
              RowBox[{"(", 
               RowBox[{
                RowBox[{
                 RowBox[{
                  FractionBox["1", "4"], "+", "cG"}], ">", "e"}], "&&", 
                RowBox[{"cG", "<", "e"}], "&&", 
                RowBox[{"(", 
                 RowBox[{
                  RowBox[{
                   RowBox[{"cA", "+", 
                    RowBox[{"2", " ", "cG"}]}], "\[Equal]", 
                   RowBox[{"2", " ", "e"}]}], "||", 
                  RowBox[{"(", 
                   RowBox[{
                    RowBox[{
                    RowBox[{"cA", "+", 
                    RowBox[{"2", " ", "cG"}]}], "<", 
                    RowBox[{"2", " ", "e"}]}], "&&", 
                    RowBox[{
                    RowBox[{"cA", "+", "cG"}], ">", "e"}]}], ")"}], "||", 
                  RowBox[{"(", 
                   RowBox[{
                    RowBox[{
                    RowBox[{"cA", "+", 
                    RowBox[{"2", " ", "cG"}]}], ">", 
                    RowBox[{"2", " ", "e"}]}], "&&", 
                    RowBox[{
                    RowBox[{"2", " ", "cA"}], "<", "1"}]}], ")"}]}], ")"}]}], 
               ")"}], "||", 
              RowBox[{"(", 
               RowBox[{
                RowBox[{
                 RowBox[{"2", " ", "cA"}], "<", "1"}], "&&", 
                RowBox[{"(", 
                 RowBox[{
                  RowBox[{"(", 
                   RowBox[{
                    RowBox[{
                    RowBox[{
                    FractionBox["1", "2"], "+", "cG"}], ">", "e"}], "&&", 
                    RowBox[{
                    RowBox[{"cA", "+", "cG"}], ">", "e"}], "&&", 
                    RowBox[{
                    RowBox[{
                    FractionBox["1", "4"], "+", "cG"}], "\[LessEqual]", 
                    "e"}]}], ")"}], "||", 
                  RowBox[{"(", 
                   RowBox[{
                    RowBox[{"cG", ">", "e"}], "&&", 
                    RowBox[{"cA", "\[GreaterEqual]", "0"}], "&&", 
                    RowBox[{"e", "\[GreaterEqual]", "0"}]}], ")"}]}], ")"}]}],
                ")"}]}], ")"}]}], ")"}], "||", 
          RowBox[{"(", 
           RowBox[{
            RowBox[{
             RowBox[{"2", " ", "cA"}], "<", "1"}], "&&", 
            RowBox[{"cG", "\[Equal]", "e"}], "&&", 
            RowBox[{
             RowBox[{"cA", "+", "cG"}], ">", "e"}], "&&", 
            RowBox[{
             RowBox[{"2", " ", "q0"}], "\[LessEqual]", "1"}], "&&", 
            RowBox[{"q0", "\[GreaterEqual]", "0"}], "&&", 
            RowBox[{
             RowBox[{
              RowBox[{"cA", " ", "L", " ", "q"}], "+", 
              RowBox[{
               RowBox[{"(", 
                RowBox[{"cG", "-", "e"}], ")"}], " ", 
               RowBox[{"(", 
                RowBox[{
                 RowBox[{"L", " ", "q"}], "+", "q0"}], ")"}]}]}], ">", 
             "0"}]}], ")"}]}], ")"}]}], ")"}], "||", 
      RowBox[{"(", 
       RowBox[{
        RowBox[{"q0", ">", "0"}], "&&", 
        RowBox[{"(", 
         RowBox[{
          RowBox[{"(", 
           RowBox[{
            RowBox[{
             RowBox[{
              RowBox[{"(", 
               RowBox[{"cA", "+", "cG", "-", "e"}], ")"}], " ", 
              RowBox[{"(", 
               RowBox[{
                RowBox[{"cA", " ", "L"}], "+", 
                RowBox[{
                 RowBox[{"(", 
                  RowBox[{"cG", "-", "e"}], ")"}], " ", 
                 RowBox[{"(", 
                  RowBox[{"L", "+", 
                   RowBox[{"2", " ", "q0"}]}], ")"}]}]}], ")"}]}], ">", "0"}],
             "&&", 
            RowBox[{
             RowBox[{
              RowBox[{"(", 
               RowBox[{"cA", "+", "cG", "-", "e"}], ")"}], " ", "L", " ", 
              RowBox[{"(", 
               RowBox[{
                RowBox[{"cA", " ", "L", " ", "q"}], "+", 
                RowBox[{
                 RowBox[{"(", 
                  RowBox[{"cG", "-", "e"}], ")"}], " ", 
                 RowBox[{"(", 
                  RowBox[{
                   RowBox[{"L", " ", "q"}], "+", "q0"}], ")"}]}]}], ")"}]}], 
             ">", "0"}], "&&", 
            RowBox[{"(", 
             RowBox[{
              RowBox[{"(", 
               RowBox[{
                RowBox[{"cG", "<", "e"}], "&&", 
                RowBox[{
                 RowBox[{
                  FractionBox["1", "4"], "+", "cG"}], ">", "e"}], "&&", 
                RowBox[{"(", 
                 RowBox[{
                  RowBox[{"(", 
                   RowBox[{
                    RowBox[{
                    RowBox[{"cA", "+", 
                    RowBox[{"2", " ", "cG"}]}], "\[Equal]", 
                    RowBox[{"2", " ", "e"}]}], "&&", 
                    RowBox[{
                    RowBox[{"2", " ", "q0"}], "<", "1"}]}], ")"}], "||", 
                  RowBox[{"(", 
                   RowBox[{
                    RowBox[{
                    RowBox[{"cA", "+", 
                    RowBox[{"2", " ", "cG"}]}], "<", 
                    RowBox[{"2", " ", "e"}]}], "&&", 
                    RowBox[{
                    RowBox[{"cA", "+", "cG"}], ">", "e"}], "&&", 
                    RowBox[{
                    RowBox[{
                    RowBox[{"(", 
                    RowBox[{"cG", "-", "e"}], ")"}], " ", 
                    RowBox[{"(", 
                    RowBox[{"cA", "+", 
                    RowBox[{
                    RowBox[{"(", 
                    RowBox[{"cG", "-", "e"}], ")"}], " ", 
                    RowBox[{"(", 
                    RowBox[{"1", "+", 
                    RowBox[{"2", " ", "q0"}]}], ")"}]}]}], ")"}]}], "<", 
                    "0"}]}], ")"}], "||", 
                  RowBox[{"(", 
                   RowBox[{
                    RowBox[{
                    RowBox[{"2", " ", "cA"}], "<", "1"}], "&&", 
                    RowBox[{
                    RowBox[{"cA", "+", 
                    RowBox[{"2", " ", "cG"}]}], ">", 
                    RowBox[{"2", " ", "e"}]}], "&&", 
                    RowBox[{
                    RowBox[{"2", " ", "q0"}], "\[LessEqual]", "1"}]}], 
                   ")"}]}], ")"}]}], ")"}], "||", 
              RowBox[{"(", 
               RowBox[{
                RowBox[{
                 RowBox[{"2", " ", "cA"}], "<", "1"}], "&&", 
                RowBox[{
                 RowBox[{
                  FractionBox["1", "4"], "+", "cG"}], "\[LessEqual]", "e"}], "&&", 
                RowBox[{
                 RowBox[{"cA", "+", "cG"}], ">", "e"}], "&&", 
                RowBox[{
                 RowBox[{"cA", "+", "cG", "+", 
                  RowBox[{"2", " ", "cG", " ", "q0"}]}], ">", 
                 RowBox[{"e", "+", 
                  RowBox[{"2", " ", "e", " ", "q0"}]}]}]}], ")"}]}], ")"}]}], 
           ")"}], "||", 
          RowBox[{"(", 
           RowBox[{
            RowBox[{
             RowBox[{"2", " ", "cA"}], "<", "1"}], "&&", 
            RowBox[{"cA", "\[GreaterEqual]", "0"}], "&&", 
            RowBox[{"cG", ">", "e"}], "&&", 
            RowBox[{"e", "\[GreaterEqual]", "0"}], "&&", 
            RowBox[{"L", "\[GreaterEqual]", "0"}], "&&", 
            RowBox[{"q", "\[GreaterEqual]", "0"}], "&&", 
            RowBox[{
             RowBox[{"2", " ", "q0"}], "\[LessEqual]", "1"}]}], ")"}]}], 
         ")"}]}], ")"}]}], ")"}]}], ")"}]}]], "Output",
 CellChangeTimes->{3.7886372706033545`*^9, 3.8658839366031084`*^9},
 CellLabel->"Out[41]=",ExpressionUUID->"933272a3-a8a7-4a47-b029-8f0bf7a7470a"]
}, Closed]],

Cell[CellGroupData[{

Cell[BoxData[
 RowBox[{
  RowBox[{"Reduce", "[", 
   RowBox[{
    RowBox[{"{", " ", 
     RowBox[{
      RowBox[{
       RowBox[{"-", "1"}], "<", "J1", "<", "1"}], ",", "\[IndentingNewLine]", 
      RowBox[{"0", "<=", " ", "e", "\[LessEqual]", " ", "1"}], ",", 
      "\[IndentingNewLine]", 
      RowBox[{"(", 
       RowBox[{"0", "<=", " ", "L", "\[LessEqual]", " ", "1"}], ")"}], ",", 
      "\[IndentingNewLine]", 
      RowBox[{"0", "<=", " ", "cG", "<", " ", 
       RowBox[{"1", "/", "2"}]}], ",", "\[IndentingNewLine]", 
      RowBox[{"0", "<=", "cA", "<", " ", 
       RowBox[{"1", "/", "2"}]}], ",", "\[IndentingNewLine]", 
      RowBox[{"(", 
       RowBox[{"0", "\[LessEqual]", " ", "q", "\[LessEqual]", " ", 
        RowBox[{"1", "/", "2"}]}], ")"}], ",", "\[IndentingNewLine]", 
      RowBox[{"0", "\[LessEqual]", " ", "q0", "\[LessEqual]", " ", 
       RowBox[{"1", "/", "2"}]}]}], "}"}], ",", 
    RowBox[{"{", "L", "}"}]}], "]"}], "//", "FullSimplify"}]], "Input",
 InitializationCell->True,
 CellChangeTimes->{
  3.7734888821928663`*^9, {3.7739613598365746`*^9, 3.7739614069437437`*^9}, {
   3.774962831923233*^9, 3.7749628384557533`*^9}, {3.77496455012574*^9, 
   3.7749645568677874`*^9}, {3.775058592242185*^9, 3.7750585961317835`*^9}, {
   3.787265036355172*^9, 3.787265046706994*^9}, {3.7872678544434032`*^9, 
   3.787267869834107*^9}, {3.7881868772938776`*^9, 3.7881868815595694`*^9}, {
   3.7881945524946823`*^9, 3.7881945783715544`*^9}, 3.7881947239926357`*^9, {
   3.788194864866074*^9, 3.7881948655536284`*^9}, 3.7882835447906227`*^9, 
   3.7886290961634674`*^9, 3.788629884622122*^9, 3.7886368415835724`*^9, {
   3.8654644201562653`*^9, 3.8654644252831097`*^9}},
 CellLabel->"In[42]:=",ExpressionUUID->"717ff010-f320-455c-bfd4-963f7046c6eb"],

Cell[BoxData[
 RowBox[{
  RowBox[{"(", 
   RowBox[{
    RowBox[{"cG", "\[Equal]", "0"}], "&&", 
    RowBox[{"L", "\[LessEqual]", "1"}], "&&", 
    RowBox[{
     RowBox[{"2", " ", "q"}], "\[LessEqual]", "1"}], "&&", 
    RowBox[{"(", 
     RowBox[{
      RowBox[{"(", 
       RowBox[{
        RowBox[{"L", ">", "0"}], "&&", 
        RowBox[{"q", ">", "0"}], "&&", 
        RowBox[{"(", 
         RowBox[{
          RowBox[{"(", 
           RowBox[{
            RowBox[{"q0", "\[Equal]", "0"}], "&&", 
            RowBox[{"(", 
             RowBox[{
              RowBox[{"(", 
               RowBox[{
                RowBox[{"e", ">", "0"}], "&&", 
                RowBox[{
                 RowBox[{"4", " ", "e"}], "<", "1"}], "&&", 
                RowBox[{"(", 
                 RowBox[{
                  RowBox[{"cA", "\[Equal]", 
                   RowBox[{"2", " ", "e"}]}], "||", 
                  RowBox[{"(", 
                   RowBox[{
                    RowBox[{"cA", ">", 
                    RowBox[{"2", " ", "e"}]}], "&&", 
                    RowBox[{
                    RowBox[{"2", " ", "cA"}], "<", "1"}]}], ")"}], "||", 
                  RowBox[{"(", 
                   RowBox[{
                    RowBox[{"cA", ">", "e"}], "&&", 
                    RowBox[{"cA", "<", 
                    RowBox[{"2", " ", "e"}]}]}], ")"}]}], ")"}]}], ")"}], "||", 
              RowBox[{"(", 
               RowBox[{
                RowBox[{
                 RowBox[{"2", " ", "cA"}], "<", "1"}], "&&", 
                RowBox[{
                 RowBox[{"4", " ", "e"}], "\[GreaterEqual]", "1"}], "&&", 
                RowBox[{"cA", ">", "e"}]}], ")"}]}], ")"}]}], ")"}], "||", 
          RowBox[{"(", 
           RowBox[{
            RowBox[{
             RowBox[{"2", " ", "cA"}], "<", "1"}], "&&", 
            RowBox[{"cA", ">", "0"}], "&&", 
            RowBox[{"e", "\[Equal]", "0"}], "&&", 
            RowBox[{
             RowBox[{"2", " ", "q0"}], "\[LessEqual]", "1"}], "&&", 
            RowBox[{"q0", "\[GreaterEqual]", "0"}]}], ")"}]}], ")"}]}], ")"}],
       "||", 
      RowBox[{"(", 
       RowBox[{
        RowBox[{"q0", ">", "0"}], "&&", 
        RowBox[{"q", ">", 
         FractionBox[
          RowBox[{"e", " ", "q0"}], 
          RowBox[{"cA", "-", "e"}]]}], "&&", 
        RowBox[{"L", ">", 
         FractionBox[
          RowBox[{"e", " ", "q0"}], 
          RowBox[{
           RowBox[{"cA", " ", "q"}], "-", 
           RowBox[{"e", " ", "q"}]}]]}], "&&", 
        RowBox[{"(", 
         RowBox[{
          RowBox[{"(", 
           RowBox[{
            RowBox[{"e", ">", "0"}], "&&", 
            RowBox[{
             RowBox[{"4", " ", "e"}], "<", "1"}], "&&", 
            RowBox[{"(", 
             RowBox[{
              RowBox[{"(", 
               RowBox[{
                RowBox[{"cA", "\[Equal]", 
                 RowBox[{"2", " ", "e"}]}], "&&", 
                RowBox[{
                 RowBox[{"2", " ", "q0"}], "<", "1"}]}], ")"}], "||", 
              RowBox[{"(", 
               RowBox[{
                RowBox[{"cA", ">", 
                 RowBox[{"2", " ", "e"}]}], "&&", 
                RowBox[{
                 RowBox[{"2", " ", "cA"}], "<", "1"}], "&&", 
                RowBox[{
                 RowBox[{"2", " ", "q0"}], "\[LessEqual]", "1"}]}], ")"}], "||", 
              RowBox[{"(", 
               RowBox[{
                RowBox[{"cA", ">", "e"}], "&&", 
                RowBox[{
                 FractionBox["cA", "e"], ">", 
                 RowBox[{"1", "+", 
                  RowBox[{"2", " ", "q0"}]}]}], "&&", 
                RowBox[{"cA", "<", 
                 RowBox[{"2", " ", "e"}]}]}], ")"}]}], ")"}]}], ")"}], "||", 
          RowBox[{"(", 
           RowBox[{
            RowBox[{
             RowBox[{"2", " ", "cA"}], "<", "1"}], "&&", 
            RowBox[{
             RowBox[{"4", " ", "e"}], "\[GreaterEqual]", "1"}], "&&", 
            RowBox[{"cA", ">", "e"}], "&&", 
            RowBox[{
             FractionBox["cA", "e"], ">", 
             RowBox[{"1", "+", 
              RowBox[{"2", " ", "q0"}]}]}]}], ")"}]}], ")"}]}], ")"}]}], 
     ")"}]}], ")"}], "||", 
  RowBox[{"(", 
   RowBox[{
    RowBox[{"0", "<", "cG", "<", 
     FractionBox["1", "2"]}], "&&", 
    RowBox[{"L", "\[LessEqual]", "1"}], "&&", 
    RowBox[{
     RowBox[{"2", " ", "q"}], "\[LessEqual]", "1"}], "&&", 
    RowBox[{"(", 
     RowBox[{
      RowBox[{"(", 
       RowBox[{
        RowBox[{"q", ">", "0"}], "&&", 
        RowBox[{"(", 
         RowBox[{
          RowBox[{"(", 
           RowBox[{
            RowBox[{"L", ">", "0"}], "&&", 
            RowBox[{"q0", "\[Equal]", "0"}], "&&", 
            RowBox[{"(", 
             RowBox[{
              RowBox[{"(", 
               RowBox[{
                RowBox[{
                 RowBox[{
                  FractionBox["1", "4"], "+", "cG"}], ">", "e"}], "&&", 
                RowBox[{"cG", "<", "e"}], "&&", 
                RowBox[{"(", 
                 RowBox[{
                  RowBox[{
                   RowBox[{"cA", "+", 
                    RowBox[{"2", " ", "cG"}]}], "\[Equal]", 
                   RowBox[{"2", " ", "e"}]}], "||", 
                  RowBox[{"(", 
                   RowBox[{
                    RowBox[{
                    RowBox[{"cA", "+", 
                    RowBox[{"2", " ", "cG"}]}], "<", 
                    RowBox[{"2", " ", "e"}]}], "&&", 
                    RowBox[{
                    RowBox[{"cA", "+", "cG"}], ">", "e"}]}], ")"}], "||", 
                  RowBox[{"(", 
                   RowBox[{
                    RowBox[{
                    RowBox[{"cA", "+", 
                    RowBox[{"2", " ", "cG"}]}], ">", 
                    RowBox[{"2", " ", "e"}]}], "&&", 
                    RowBox[{
                    RowBox[{"2", " ", "cA"}], "<", "1"}]}], ")"}]}], ")"}]}], 
               ")"}], "||", 
              RowBox[{"(", 
               RowBox[{
                RowBox[{
                 RowBox[{"2", " ", "cA"}], "<", "1"}], "&&", 
                RowBox[{"(", 
                 RowBox[{
                  RowBox[{"(", 
                   RowBox[{
                    RowBox[{
                    RowBox[{
                    FractionBox["1", "2"], "+", "cG"}], ">", "e"}], "&&", 
                    RowBox[{
                    RowBox[{"cA", "+", "cG"}], ">", "e"}], "&&", 
                    RowBox[{
                    RowBox[{
                    FractionBox["1", "4"], "+", "cG"}], "\[LessEqual]", 
                    "e"}]}], ")"}], "||", 
                  RowBox[{"(", 
                   RowBox[{
                    RowBox[{"cG", ">", "e"}], "&&", 
                    RowBox[{"cA", "\[GreaterEqual]", "0"}], "&&", 
                    RowBox[{"e", "\[GreaterEqual]", "0"}]}], ")"}]}], ")"}]}],
                ")"}]}], ")"}]}], ")"}], "||", 
          RowBox[{"(", 
           RowBox[{
            RowBox[{
             RowBox[{"2", " ", "cA"}], "<", "1"}], "&&", 
            RowBox[{"cG", "\[Equal]", "e"}], "&&", 
            RowBox[{
             RowBox[{"cA", "+", "cG"}], ">", "e"}], "&&", 
            RowBox[{
             RowBox[{"2", " ", "q0"}], "\[LessEqual]", "1"}], "&&", 
            RowBox[{"q0", "\[GreaterEqual]", "0"}], "&&", 
            RowBox[{
             RowBox[{
              RowBox[{"cA", " ", "L", " ", "q"}], "+", 
              RowBox[{
               RowBox[{"(", 
                RowBox[{"cG", "-", "e"}], ")"}], " ", 
               RowBox[{"(", 
                RowBox[{
                 RowBox[{"L", " ", "q"}], "+", "q0"}], ")"}]}]}], ">", 
             "0"}]}], ")"}]}], ")"}]}], ")"}], "||", 
      RowBox[{"(", 
       RowBox[{
        RowBox[{"q0", ">", "0"}], "&&", 
        RowBox[{"(", 
         RowBox[{
          RowBox[{"(", 
           RowBox[{
            RowBox[{
             RowBox[{
              RowBox[{"(", 
               RowBox[{"cA", "+", "cG", "-", "e"}], ")"}], " ", 
              RowBox[{"(", 
               RowBox[{
                RowBox[{"cA", " ", "q"}], "+", 
                RowBox[{
                 RowBox[{"(", 
                  RowBox[{"cG", "-", "e"}], ")"}], " ", 
                 RowBox[{"(", 
                  RowBox[{"q", "+", "q0"}], ")"}]}]}], ")"}]}], ">", "0"}], "&&", 
            RowBox[{
             RowBox[{
              RowBox[{"(", 
               RowBox[{"cA", "+", "cG", "-", "e"}], ")"}], " ", "q", " ", 
              RowBox[{"(", 
               RowBox[{
                RowBox[{"cA", " ", "L", " ", "q"}], "+", 
                RowBox[{
                 RowBox[{"(", 
                  RowBox[{"cG", "-", "e"}], ")"}], " ", 
                 RowBox[{"(", 
                  RowBox[{
                   RowBox[{"L", " ", "q"}], "+", "q0"}], ")"}]}]}], ")"}]}], 
             ">", "0"}], "&&", 
            RowBox[{"(", 
             RowBox[{
              RowBox[{"(", 
               RowBox[{
                RowBox[{"cG", "<", "e"}], "&&", 
                RowBox[{
                 RowBox[{
                  FractionBox["1", "4"], "+", "cG"}], ">", "e"}], "&&", 
                RowBox[{"(", 
                 RowBox[{
                  RowBox[{"(", 
                   RowBox[{
                    RowBox[{
                    RowBox[{"cA", "+", 
                    RowBox[{"2", " ", "cG"}]}], "\[Equal]", 
                    RowBox[{"2", " ", "e"}]}], "&&", 
                    RowBox[{
                    RowBox[{"2", " ", "q0"}], "<", "1"}]}], ")"}], "||", 
                  RowBox[{"(", 
                   RowBox[{
                    RowBox[{
                    RowBox[{"cA", "+", 
                    RowBox[{"2", " ", "cG"}]}], "<", 
                    RowBox[{"2", " ", "e"}]}], "&&", 
                    RowBox[{
                    RowBox[{"cA", "+", "cG"}], ">", "e"}], "&&", 
                    RowBox[{
                    RowBox[{
                    RowBox[{"(", 
                    RowBox[{"cG", "-", "e"}], ")"}], " ", 
                    RowBox[{"(", 
                    RowBox[{"cA", "+", 
                    RowBox[{
                    RowBox[{"(", 
                    RowBox[{"cG", "-", "e"}], ")"}], " ", 
                    RowBox[{"(", 
                    RowBox[{"1", "+", 
                    RowBox[{"2", " ", "q0"}]}], ")"}]}]}], ")"}]}], "<", 
                    "0"}]}], ")"}], "||", 
                  RowBox[{"(", 
                   RowBox[{
                    RowBox[{
                    RowBox[{"2", " ", "cA"}], "<", "1"}], "&&", 
                    RowBox[{
                    RowBox[{"cA", "+", 
                    RowBox[{"2", " ", "cG"}]}], ">", 
                    RowBox[{"2", " ", "e"}]}], "&&", 
                    RowBox[{
                    RowBox[{"2", " ", "q0"}], "\[LessEqual]", "1"}]}], 
                   ")"}]}], ")"}]}], ")"}], "||", 
              RowBox[{"(", 
               RowBox[{
                RowBox[{
                 RowBox[{"2", " ", "cA"}], "<", "1"}], "&&", 
                RowBox[{
                 RowBox[{
                  FractionBox["1", "4"], "+", "cG"}], "\[LessEqual]", "e"}], "&&", 
                RowBox[{
                 RowBox[{"cA", "+", "cG"}], ">", "e"}], "&&", 
                RowBox[{
                 RowBox[{"cA", "+", "cG", "+", 
                  RowBox[{"2", " ", "cG", " ", "q0"}]}], ">", 
                 RowBox[{"e", "+", 
                  RowBox[{"2", " ", "e", " ", "q0"}]}]}]}], ")"}]}], ")"}]}], 
           ")"}], "||", 
          RowBox[{"(", 
           RowBox[{
            RowBox[{
             RowBox[{"2", " ", "cA"}], "<", "1"}], "&&", 
            RowBox[{"cA", "\[GreaterEqual]", "0"}], "&&", 
            RowBox[{"cG", ">", "e"}], "&&", 
            RowBox[{"e", "\[GreaterEqual]", "0"}], "&&", 
            RowBox[{"L", "\[GreaterEqual]", "0"}], "&&", 
            RowBox[{"q", "\[GreaterEqual]", "0"}], "&&", 
            RowBox[{
             RowBox[{"2", " ", "q0"}], "\[LessEqual]", "1"}]}], ")"}]}], 
         ")"}]}], ")"}]}], ")"}]}], ")"}]}]], "Output",
 CellChangeTimes->{3.788194890886259*^9, 3.7882839901538277`*^9, 
  3.7882840229796443`*^9, 3.7883033810722685`*^9, 3.788630028358506*^9, 
  3.7886359083845987`*^9, 3.7886368482089324`*^9, 3.8658839506985025`*^9},
 CellLabel->"Out[42]=",ExpressionUUID->"f9aaf339-f0e2-4bd4-842a-575cadf8da94"]
}, Closed]],

Cell[CellGroupData[{

Cell[BoxData[
 RowBox[{
  RowBox[{"Reduce", "[", 
   RowBox[{
    RowBox[{"{", " ", 
     RowBox[{
      RowBox[{
       RowBox[{"-", "1"}], "<", "J1", "<", "1"}], ",", "\[IndentingNewLine]", 
      RowBox[{"0", "<=", " ", "e", "\[LessEqual]", " ", "1"}], ",", 
      "\[IndentingNewLine]", 
      RowBox[{"(", 
       RowBox[{"0", "<=", " ", "L", "\[LessEqual]", " ", "1"}], ")"}], ",", 
      "\[IndentingNewLine]", 
      RowBox[{"0", "<=", " ", "cG", "<", " ", 
       RowBox[{"1", "/", "2"}]}], ",", "\[IndentingNewLine]", 
      RowBox[{"0", "<=", "cA", "<", " ", 
       RowBox[{"1", "/", "2"}]}], ",", "\[IndentingNewLine]", 
      RowBox[{"(", 
       RowBox[{"0", "\[LessEqual]", " ", "q", "\[LessEqual]", " ", 
        RowBox[{"1", "/", "2"}]}], ")"}], ",", "\[IndentingNewLine]", 
      RowBox[{"0", "\[LessEqual]", " ", "q0", "\[LessEqual]", " ", 
       RowBox[{"1", "/", "2"}]}]}], "}"}], ",", 
    RowBox[{"{", "cG", "}"}]}], "]"}], "//", "FullSimplify"}]], "Input",
 InitializationCell->True,
 CellChangeTimes->{
  3.7734888821928663`*^9, {3.7739613598365746`*^9, 3.7739614069437437`*^9}, {
   3.774962831923233*^9, 3.7749628384557533`*^9}, {3.77496455012574*^9, 
   3.7749645568677874`*^9}, {3.775058592242185*^9, 3.7750585961317835`*^9}, {
   3.787265036355172*^9, 3.787265046706994*^9}, {3.7872678544434032`*^9, 
   3.787267869834107*^9}, {3.7881868772938776`*^9, 3.7881868815595694`*^9}, {
   3.7881945524946823`*^9, 3.7881945783715544`*^9}, 3.7881947239926357`*^9, {
   3.7881948764771333`*^9, 3.7881948770865602`*^9}, 3.7882835484812174`*^9, 
   3.7886291022572727`*^9, 3.7886300431250696`*^9, 3.7886368981991243`*^9, {
   3.8654644327938795`*^9, 3.8654644413716516`*^9}},
 CellLabel->"In[43]:=",ExpressionUUID->"a9af5d25-0ace-4985-a0c5-41f5a60f75d6"],

Cell[BoxData[
 RowBox[{
  RowBox[{"(", 
   RowBox[{
    RowBox[{"cA", "\[Equal]", "0"}], "&&", 
    RowBox[{
     RowBox[{"2", " ", "cG"}], "<", "1"}], "&&", 
    RowBox[{"L", "\[LessEqual]", "1"}], "&&", 
    RowBox[{
     RowBox[{"2", " ", "q"}], "\[LessEqual]", "1"}], "&&", 
    RowBox[{"(", 
     RowBox[{
      RowBox[{"(", 
       RowBox[{
        RowBox[{"L", ">", "0"}], "&&", 
        RowBox[{"q", ">", "0"}], "&&", 
        RowBox[{"q0", "\[Equal]", "0"}]}], ")"}], "||", 
      RowBox[{"(", 
       RowBox[{
        RowBox[{"L", "\[GreaterEqual]", "0"}], "&&", 
        RowBox[{"q", "\[GreaterEqual]", "0"}], "&&", 
        RowBox[{
         RowBox[{"2", " ", "q0"}], "\[LessEqual]", "1"}], "&&", 
        RowBox[{"q0", ">", "0"}]}], ")"}]}], ")"}], "&&", 
    RowBox[{"(", 
     RowBox[{
      RowBox[{"(", 
       RowBox[{
        RowBox[{"e", "\[Equal]", "0"}], "&&", 
        RowBox[{"cG", ">", "0"}]}], ")"}], "||", 
      RowBox[{"(", 
       RowBox[{
        RowBox[{"cG", ">", "e"}], "&&", 
        RowBox[{"e", ">", "0"}], "&&", 
        RowBox[{
         RowBox[{"2", " ", "e"}], "<", "1"}]}], ")"}]}], ")"}]}], ")"}], "||", 
  RowBox[{"(", 
   RowBox[{
    RowBox[{"0", "<", "cA", "<", 
     FractionBox["1", "4"]}], "&&", 
    RowBox[{"(", 
     RowBox[{
      RowBox[{"(", 
       RowBox[{
        RowBox[{"e", "\[Equal]", "0"}], "&&", 
        RowBox[{
         RowBox[{"2", " ", "cG"}], "<", "1"}], "&&", 
        RowBox[{
         RowBox[{"2", " ", "q0"}], "\[LessEqual]", "1"}], "&&", 
        RowBox[{"(", 
         RowBox[{
          RowBox[{"(", 
           RowBox[{
            RowBox[{"cG", ">", "0"}], "&&", 
            RowBox[{"q0", ">", "0"}], "&&", 
            RowBox[{"(", 
             RowBox[{
              RowBox[{"(", 
               RowBox[{
                RowBox[{"L", "\[Equal]", "0"}], "&&", 
                RowBox[{"q", ">", "0"}], "&&", 
                RowBox[{
                 RowBox[{"2", " ", "q"}], "\[LessEqual]", "1"}]}], ")"}], "||", 
              RowBox[{"(", 
               RowBox[{
                RowBox[{"q", "\[Equal]", "0"}], "&&", 
                RowBox[{"L", "\[GreaterEqual]", "0"}], "&&", 
                RowBox[{"L", "\[LessEqual]", "1"}]}], ")"}]}], ")"}]}], ")"}],
           "||", 
          RowBox[{"(", 
           RowBox[{
            RowBox[{"L", ">", "0"}], "&&", 
            RowBox[{"q", ">", "0"}], "&&", 
            RowBox[{"cG", "\[GreaterEqual]", "0"}], "&&", 
            RowBox[{"q0", "\[GreaterEqual]", "0"}], "&&", 
            RowBox[{"L", "\[LessEqual]", "1"}], "&&", 
            RowBox[{
             RowBox[{"2", " ", "q"}], "\[LessEqual]", "1"}]}], ")"}]}], 
         ")"}]}], ")"}], "||", 
      RowBox[{"(", 
       RowBox[{
        RowBox[{"e", ">", "0"}], "&&", 
        RowBox[{"cA", ">", 
         RowBox[{"2", " ", "e"}]}], "&&", 
        RowBox[{"(", 
         RowBox[{
          RowBox[{"(", 
           RowBox[{
            RowBox[{"q0", "\[Equal]", "0"}], "&&", 
            RowBox[{"0", "<", "q", "\[LessEqual]", 
             FractionBox["1", "2"]}], "&&", 
            RowBox[{"0", "<", "L", "\[LessEqual]", "1"}], "&&", 
            RowBox[{"0", "\[LessEqual]", "cG", "<", 
             FractionBox["1", "2"]}]}], ")"}], "||", 
          RowBox[{"(", 
           RowBox[{
            RowBox[{"0", "<", "q0", "\[LessEqual]", 
             FractionBox["1", "2"]}], "&&", 
            RowBox[{"(", 
             RowBox[{
              RowBox[{"(", 
               RowBox[{
                RowBox[{
                 RowBox[{"cG", "+", 
                  FractionBox[
                   RowBox[{"cA", " ", "L", " ", "q"}], 
                   RowBox[{
                    RowBox[{"L", " ", "q"}], "+", "q0"}]]}], ">", "e"}], "&&", 
                RowBox[{
                 RowBox[{"2", " ", "cG"}], "<", "1"}], "&&", 
                RowBox[{"L", "\[GreaterEqual]", "0"}], "&&", 
                RowBox[{"(", 
                 RowBox[{
                  RowBox[{"(", 
                   RowBox[{
                    RowBox[{"L", "\[LessEqual]", 
                    FractionBox[
                    RowBox[{"e", " ", "q0"}], 
                    RowBox[{
                    RowBox[{"cA", " ", "q"}], "-", 
                    RowBox[{"e", " ", "q"}]}]]}], "&&", 
                    RowBox[{"(", 
                    RowBox[{
                    RowBox[{"q", "\[Equal]", 
                    FractionBox[
                    RowBox[{"e", " ", "q0"}], 
                    RowBox[{"cA", "-", "e"}]]}], "||", 
                    RowBox[{"(", 
                    RowBox[{
                    RowBox[{"q", ">", 
                    FractionBox[
                    RowBox[{"e", " ", "q0"}], 
                    RowBox[{"cA", "-", "e"}]]}], "&&", 
                    RowBox[{
                    RowBox[{"2", " ", "q"}], "\[LessEqual]", "1"}]}], ")"}]}],
                     ")"}]}], ")"}], "||", 
                  RowBox[{"(", 
                   RowBox[{
                    RowBox[{"L", "\[LessEqual]", "1"}], "&&", 
                    RowBox[{"q", "\[GreaterEqual]", "0"}], "&&", 
                    RowBox[{"q", "<", 
                    FractionBox[
                    RowBox[{"e", " ", "q0"}], 
                    RowBox[{"cA", "-", "e"}]]}]}], ")"}]}], ")"}]}], ")"}], "||", 
              RowBox[{"(", 
               RowBox[{
                RowBox[{"0", "\[LessEqual]", "cG", "<", 
                 FractionBox["1", "2"]}], "&&", 
                RowBox[{
                 FractionBox[
                  RowBox[{"e", " ", "q0"}], 
                  RowBox[{"cA", "-", "e"}]], "<", "q", "\[LessEqual]", 
                 FractionBox["1", "2"]}], "&&", 
                RowBox[{
                 FractionBox[
                  RowBox[{"e", " ", "q0"}], 
                  RowBox[{
                   RowBox[{"cA", " ", "q"}], "-", 
                   RowBox[{"e", " ", "q"}]}]], "<", "L", "\[LessEqual]", 
                 "1"}]}], ")"}]}], ")"}]}], ")"}]}], ")"}]}], ")"}], "||", 
      RowBox[{"(", 
       RowBox[{
        RowBox[{"cA", "\[Equal]", 
         RowBox[{"2", " ", "e"}]}], "&&", 
        RowBox[{"(", 
         RowBox[{
          RowBox[{"(", 
           RowBox[{
            RowBox[{"q0", "\[Equal]", "0"}], "&&", 
            RowBox[{"0", "<", "q", "\[LessEqual]", 
             FractionBox["1", "2"]}], "&&", 
            RowBox[{"0", "<", "L", "\[LessEqual]", "1"}], "&&", 
            RowBox[{"0", "\[LessEqual]", "cG", "<", 
             FractionBox["1", "2"]}]}], ")"}], "||", 
          RowBox[{"(", 
           RowBox[{
            RowBox[{"0", "<", "q0", "<", 
             FractionBox["1", "2"]}], "&&", 
            RowBox[{"(", 
             RowBox[{
              RowBox[{"(", 
               RowBox[{
                RowBox[{
                 RowBox[{"cG", "+", 
                  FractionBox[
                   RowBox[{"cA", " ", "L", " ", "q"}], 
                   RowBox[{
                    RowBox[{"L", " ", "q"}], "+", "q0"}]]}], ">", "e"}], "&&", 
                RowBox[{
                 RowBox[{"2", " ", "cG"}], "<", "1"}], "&&", 
                RowBox[{"L", "\[GreaterEqual]", "0"}], "&&", 
                RowBox[{"(", 
                 RowBox[{
                  RowBox[{"(", 
                   RowBox[{
                    RowBox[{"L", "\[LessEqual]", 
                    FractionBox[
                    RowBox[{"e", " ", "q0"}], 
                    RowBox[{
                    RowBox[{"cA", " ", "q"}], "-", 
                    RowBox[{"e", " ", "q"}]}]]}], "&&", 
                    RowBox[{"(", 
                    RowBox[{
                    RowBox[{"q", "\[Equal]", 
                    FractionBox[
                    RowBox[{"e", " ", "q0"}], 
                    RowBox[{"cA", "-", "e"}]]}], "||", 
                    RowBox[{"(", 
                    RowBox[{
                    RowBox[{"q", ">", 
                    FractionBox[
                    RowBox[{"e", " ", "q0"}], 
                    RowBox[{"cA", "-", "e"}]]}], "&&", 
                    RowBox[{
                    RowBox[{"2", " ", "q"}], "\[LessEqual]", "1"}]}], ")"}]}],
                     ")"}]}], ")"}], "||", 
                  RowBox[{"(", 
                   RowBox[{
                    RowBox[{"L", "\[LessEqual]", "1"}], "&&", 
                    RowBox[{"q", "\[GreaterEqual]", "0"}], "&&", 
                    RowBox[{"q", "<", 
                    FractionBox[
                    RowBox[{"e", " ", "q0"}], 
                    RowBox[{"cA", "-", "e"}]]}]}], ")"}]}], ")"}]}], ")"}], "||", 
              RowBox[{"(", 
               RowBox[{
                RowBox[{"0", "\[LessEqual]", "cG", "<", 
                 FractionBox["1", "2"]}], "&&", 
                RowBox[{
                 FractionBox[
                  RowBox[{"e", " ", "q0"}], 
                  RowBox[{"cA", "-", "e"}]], "<", "q", "\[LessEqual]", 
                 FractionBox["1", "2"]}], "&&", 
                RowBox[{
                 FractionBox[
                  RowBox[{"e", " ", "q0"}], 
                  RowBox[{
                   RowBox[{"cA", " ", "q"}], "-", 
                   RowBox[{"e", " ", "q"}]}]], "<", "L", "\[LessEqual]", 
                 "1"}]}], ")"}]}], ")"}]}], ")"}], "||", 
          RowBox[{"(", 
           RowBox[{
            RowBox[{
             RowBox[{"2", " ", "q0"}], "\[Equal]", "1"}], "&&", 
            RowBox[{
             RowBox[{"2", " ", "cG"}], "<", "1"}], "&&", 
            RowBox[{"(", 
             RowBox[{
              RowBox[{"(", 
               RowBox[{
                RowBox[{
                 RowBox[{"2", " ", "q"}], "\[Equal]", "1"}], "&&", 
                RowBox[{
                 RowBox[{"cG", "+", 
                  FractionBox[
                   RowBox[{"cA", " ", "L"}], 
                   RowBox[{"1", "+", "L"}]]}], ">", "e"}], "&&", 
                RowBox[{"0", "\[LessEqual]", "L", "\[LessEqual]", 
                 FractionBox["e", 
                  RowBox[{"cA", "-", "e"}]]}]}], ")"}], "||", 
              RowBox[{"(", 
               RowBox[{
                RowBox[{"L", "\[GreaterEqual]", "0"}], "&&", 
                RowBox[{"q", "\[GreaterEqual]", "0"}], "&&", 
                RowBox[{"e", "<", 
                 RowBox[{"cG", "+", 
                  RowBox[{"2", " ", 
                   RowBox[{"(", 
                    RowBox[{"cA", "+", "cG", "-", "e"}], ")"}], " ", "L", " ",
                    "q"}]}]}], "&&", 
                RowBox[{
                 RowBox[{"2", " ", "q"}], "<", "1"}], "&&", 
                RowBox[{"L", "\[LessEqual]", "1"}]}], ")"}]}], ")"}]}], 
           ")"}]}], ")"}]}], ")"}], "||", 
      RowBox[{"(", 
       RowBox[{
        RowBox[{"cA", "<", 
         RowBox[{"2", " ", "e"}]}], "&&", 
        RowBox[{"cA", ">", "e"}], "&&", 
        RowBox[{
         RowBox[{"2", " ", "cG"}], "<", "1"}], "&&", 
        RowBox[{"(", 
         RowBox[{
          RowBox[{"(", 
           RowBox[{
            RowBox[{"L", "\[GreaterEqual]", "0"}], "&&", 
            RowBox[{"(", 
             RowBox[{
              RowBox[{"(", 
               RowBox[{
                RowBox[{
                 FractionBox["cA", "e"], "\[Equal]", 
                 RowBox[{"1", "+", 
                  RowBox[{"2", " ", "q0"}]}]}], "&&", 
                RowBox[{"(", 
                 RowBox[{
                  RowBox[{"(", 
                   RowBox[{
                    RowBox[{
                    RowBox[{"2", " ", "q"}], "\[Equal]", "1"}], "&&", 
                    RowBox[{"L", "\[LessEqual]", 
                    FractionBox[
                    RowBox[{"2", " ", "e", " ", "q0"}], 
                    RowBox[{"cA", "-", "e"}]]}], "&&", 
                    RowBox[{
                    RowBox[{"cG", "+", 
                    FractionBox[
                    RowBox[{"cA", " ", "L"}], 
                    RowBox[{"L", "+", 
                    RowBox[{"2", " ", "q0"}]}]]}], ">", "e"}]}], ")"}], "||", 
                  RowBox[{"(", 
                   RowBox[{
                    RowBox[{"L", "\[LessEqual]", "1"}], "&&", 
                    RowBox[{
                    RowBox[{"2", " ", "q"}], "<", "1"}], "&&", 
                    RowBox[{"q", "\[GreaterEqual]", "0"}], "&&", 
                    RowBox[{
                    RowBox[{"cG", "+", 
                    FractionBox[
                    RowBox[{"cA", " ", "L", " ", "q"}], 
                    RowBox[{
                    RowBox[{"L", " ", "q"}], "+", "q0"}]]}], ">", "e"}]}], 
                   ")"}]}], ")"}]}], ")"}], "||", 
              RowBox[{"(", 
               RowBox[{
                RowBox[{
                 RowBox[{"cG", "+", 
                  FractionBox[
                   RowBox[{"cA", " ", "L", " ", "q"}], 
                   RowBox[{
                    RowBox[{"L", " ", "q"}], "+", "q0"}]]}], ">", "e"}], "&&", 
                RowBox[{"(", 
                 RowBox[{
                  RowBox[{"(", 
                   RowBox[{
                    RowBox[{
                    FractionBox["cA", "e"], ">", 
                    RowBox[{"1", "+", 
                    RowBox[{"2", " ", "q0"}]}]}], "&&", 
                    RowBox[{"q0", ">", "0"}], "&&", 
                    RowBox[{"(", 
                    RowBox[{
                    RowBox[{"(", 
                    RowBox[{
                    RowBox[{"L", "\[LessEqual]", 
                    FractionBox[
                    RowBox[{"e", " ", "q0"}], 
                    RowBox[{
                    RowBox[{"cA", " ", "q"}], "-", 
                    RowBox[{"e", " ", "q"}]}]]}], "&&", 
                    RowBox[{"(", 
                    RowBox[{
                    RowBox[{"q", "\[Equal]", 
                    FractionBox[
                    RowBox[{"e", " ", "q0"}], 
                    RowBox[{"cA", "-", "e"}]]}], "||", 
                    RowBox[{"(", 
                    RowBox[{
                    RowBox[{"q", ">", 
                    FractionBox[
                    RowBox[{"e", " ", "q0"}], 
                    RowBox[{"cA", "-", "e"}]]}], "&&", 
                    RowBox[{
                    RowBox[{"2", " ", "q"}], "\[LessEqual]", "1"}]}], ")"}]}],
                     ")"}]}], ")"}], "||", 
                    RowBox[{"(", 
                    RowBox[{
                    RowBox[{"L", "\[LessEqual]", "1"}], "&&", 
                    RowBox[{"q", "\[GreaterEqual]", "0"}], "&&", 
                    RowBox[{"q", "<", 
                    FractionBox[
                    RowBox[{"e", " ", "q0"}], 
                    RowBox[{"cA", "-", "e"}]]}]}], ")"}]}], ")"}]}], ")"}], "||", 
                  RowBox[{"(", 
                   RowBox[{
                    RowBox[{"q", "\[GreaterEqual]", "0"}], "&&", 
                    RowBox[{
                    FractionBox["cA", "e"], "<", 
                    RowBox[{"1", "+", 
                    RowBox[{"2", " ", "q0"}]}]}], "&&", 
                    RowBox[{"L", "\[LessEqual]", "1"}], "&&", 
                    RowBox[{
                    RowBox[{"2", " ", "q"}], "\[LessEqual]", "1"}], "&&", 
                    RowBox[{
                    RowBox[{"2", " ", "q0"}], "\[LessEqual]", "1"}]}], 
                   ")"}]}], ")"}]}], ")"}]}], ")"}]}], ")"}], "||", 
          RowBox[{"(", 
           RowBox[{
            RowBox[{"cG", "\[GreaterEqual]", "0"}], "&&", 
            RowBox[{"L", "\[LessEqual]", "1"}], "&&", 
            RowBox[{
             RowBox[{"2", " ", "q"}], "\[LessEqual]", "1"}], "&&", 
            RowBox[{"(", 
             RowBox[{
              RowBox[{"(", 
               RowBox[{
                RowBox[{"L", ">", "0"}], "&&", 
                RowBox[{"q", ">", "0"}], "&&", 
                RowBox[{"q0", "\[Equal]", "0"}]}], ")"}], "||", 
              RowBox[{"(", 
               RowBox[{
                RowBox[{
                 FractionBox["cA", "e"], ">", 
                 RowBox[{"1", "+", 
                  RowBox[{"2", " ", "q0"}]}]}], "&&", 
                RowBox[{"q0", ">", "0"}], "&&", 
                RowBox[{"q", ">", 
                 FractionBox[
                  RowBox[{"e", " ", "q0"}], 
                  RowBox[{"cA", "-", "e"}]]}], "&&", 
                RowBox[{"L", ">", 
                 FractionBox[
                  RowBox[{"e", " ", "q0"}], 
                  RowBox[{
                   RowBox[{"cA", " ", "q"}], "-", 
                   RowBox[{"e", " ", "q"}]}]]}]}], ")"}]}], ")"}]}], ")"}]}], 
         ")"}]}], ")"}], "||", 
      RowBox[{"(", 
       RowBox[{
        RowBox[{"cA", "\[LessEqual]", "e", "<", 
         FractionBox["1", "2"]}], "&&", 
        RowBox[{
         RowBox[{"2", " ", "cG"}], "<", "1"}], "&&", 
        RowBox[{"L", "\[LessEqual]", "1"}], "&&", 
        RowBox[{
         RowBox[{"2", " ", "q"}], "\[LessEqual]", "1"}], "&&", 
        RowBox[{"(", 
         RowBox[{
          RowBox[{"(", 
           RowBox[{
            RowBox[{"q0", "\[Equal]", "0"}], "&&", 
            RowBox[{
             RowBox[{"cA", "+", "cG"}], ">", "e"}], "&&", 
            RowBox[{"L", ">", "0"}], "&&", 
            RowBox[{"q", ">", "0"}]}], ")"}], "||", 
          RowBox[{"(", 
           RowBox[{
            RowBox[{
             RowBox[{"cG", "+", 
              FractionBox[
               RowBox[{"cA", " ", "L", " ", "q"}], 
               RowBox[{
                RowBox[{"L", " ", "q"}], "+", "q0"}]]}], ">", "e"}], "&&", 
            RowBox[{"q0", ">", "0"}], "&&", 
            RowBox[{"L", "\[GreaterEqual]", "0"}], "&&", 
            RowBox[{"q", "\[GreaterEqual]", "0"}], "&&", 
            RowBox[{
             RowBox[{"2", " ", "q0"}], "\[LessEqual]", "1"}]}], ")"}]}], 
         ")"}]}], ")"}], "||", 
      RowBox[{"(", 
       RowBox[{
        RowBox[{
         RowBox[{"2", " ", "e"}], "\[Equal]", "1"}], "&&", 
        RowBox[{"0", "<", "L", "\[LessEqual]", "1"}], "&&", 
        RowBox[{"0", "<", "q", "\[LessEqual]", 
         FractionBox["1", "2"]}], "&&", 
        RowBox[{
         RowBox[{"2", " ", "cG"}], "<", "1"}], "&&", 
        RowBox[{"(", 
         RowBox[{
          RowBox[{"(", 
           RowBox[{
            RowBox[{"q0", "\[Equal]", "0"}], "&&", 
            RowBox[{
             RowBox[{"cA", "+", "cG"}], ">", 
             FractionBox["1", "2"]}]}], ")"}], "||", 
          RowBox[{"(", 
           RowBox[{
            RowBox[{
             RowBox[{"cG", "+", 
              FractionBox[
               RowBox[{"cA", " ", "L", " ", "q"}], 
               RowBox[{
                RowBox[{"L", " ", "q"}], "+", "q0"}]]}], ">", 
             FractionBox["1", "2"]}], "&&", 
            RowBox[{"0", "<", "q0", "\[LessEqual]", 
             FractionBox["1", "2"]}]}], ")"}]}], ")"}]}], ")"}], "||", 
      RowBox[{"(", 
       RowBox[{
        RowBox[{
         RowBox[{"2", " ", "e"}], ">", "1"}], "&&", 
        RowBox[{
         RowBox[{"1", "+", "cA"}], ">", 
         RowBox[{"2", " ", "e"}]}], "&&", 
        RowBox[{
         RowBox[{"2", " ", "cG"}], "<", "1"}], "&&", 
        RowBox[{"L", "\[LessEqual]", "1"}], "&&", 
        RowBox[{
         RowBox[{"2", " ", "q"}], "\[LessEqual]", "1"}], "&&", 
        RowBox[{"(", 
         RowBox[{
          RowBox[{"(", 
           RowBox[{
            RowBox[{"q0", "\[Equal]", "0"}], "&&", 
            RowBox[{
             RowBox[{"cA", "+", "cG"}], ">", "e"}], "&&", 
            RowBox[{"L", ">", "0"}], "&&", 
            RowBox[{"q", ">", "0"}]}], ")"}], "||", 
          RowBox[{"(", 
           RowBox[{
            RowBox[{
             RowBox[{"cG", "+", 
              FractionBox[
               RowBox[{"cA", " ", "L", " ", "q"}], 
               RowBox[{
                RowBox[{"L", " ", "q"}], "+", "q0"}]]}], ">", "e"}], "&&", 
            RowBox[{"q0", ">", "0"}], "&&", 
            RowBox[{
             FractionBox[
              RowBox[{
               RowBox[{"(", 
                RowBox[{
                 RowBox[{"-", "1"}], "+", 
                 RowBox[{"2", " ", "e"}]}], ")"}], " ", "q0"}], 
              RowBox[{"1", "+", 
               RowBox[{"2", " ", "cA"}], "-", 
               RowBox[{"2", " ", "e"}]}]], "<", "q"}], "&&", 
            RowBox[{
             RowBox[{"L", "+", 
              FractionBox[
               RowBox[{"q0", "-", 
                RowBox[{"2", " ", "e", " ", "q0"}]}], 
               RowBox[{"q", "+", 
                RowBox[{"2", " ", "cA", " ", "q"}], "-", 
                RowBox[{"2", " ", "e", " ", "q"}]}]]}], ">", "0"}], "&&", 
            RowBox[{
             RowBox[{"2", " ", "q0"}], "\[LessEqual]", "1"}]}], ")"}]}], 
         ")"}]}], ")"}], "||", 
      RowBox[{"(", 
       RowBox[{
        RowBox[{
         RowBox[{"1", "+", "cA"}], "\[Equal]", 
         RowBox[{"2", " ", "e"}]}], "&&", 
        RowBox[{
         RowBox[{"2", " ", "cG"}], "<", "1"}], "&&", 
        RowBox[{"L", "\[LessEqual]", "1"}], "&&", 
        RowBox[{
         RowBox[{"2", " ", "q"}], "\[LessEqual]", "1"}], "&&", 
        RowBox[{"(", 
         RowBox[{
          RowBox[{"(", 
           RowBox[{
            RowBox[{"q0", "\[Equal]", "0"}], "&&", 
            RowBox[{
             RowBox[{"cA", "+", "cG"}], ">", "e"}], "&&", 
            RowBox[{"L", ">", "0"}], "&&", 
            RowBox[{"q", ">", "0"}]}], ")"}], "||", 
          RowBox[{"(", 
           RowBox[{
            RowBox[{
             RowBox[{"cG", "+", 
              FractionBox[
               RowBox[{"cA", " ", "L", " ", "q"}], 
               RowBox[{
                RowBox[{"L", " ", "q"}], "+", "q0"}]]}], ">", "e"}], "&&", 
            RowBox[{"q0", ">", "0"}], "&&", 
            RowBox[{
             RowBox[{"2", " ", "q0"}], "<", "1"}], "&&", 
            RowBox[{
             FractionBox[
              RowBox[{
               RowBox[{"(", 
                RowBox[{
                 RowBox[{"-", "1"}], "+", 
                 RowBox[{"2", " ", "e"}]}], ")"}], " ", "q0"}], 
              RowBox[{"1", "+", 
               RowBox[{"2", " ", "cA"}], "-", 
               RowBox[{"2", " ", "e"}]}]], "<", "q"}], "&&", 
            RowBox[{
             RowBox[{"L", "+", 
              FractionBox[
               RowBox[{"q0", "-", 
                RowBox[{"2", " ", "e", " ", "q0"}]}], 
               RowBox[{"q", "+", 
                RowBox[{"2", " ", "cA", " ", "q"}], "-", 
                RowBox[{"2", " ", "e", " ", "q"}]}]]}], ">", "0"}]}], ")"}]}],
          ")"}]}], ")"}], "||", 
      RowBox[{"(", 
       RowBox[{
        RowBox[{
         RowBox[{"1", "+", "cA"}], "<", 
         RowBox[{"2", " ", "e"}]}], "&&", 
        RowBox[{
         RowBox[{
          FractionBox["1", "2"], "+", "cA"}], ">", "e"}], "&&", 
        RowBox[{
         RowBox[{"2", " ", "cG"}], "<", "1"}], "&&", 
        RowBox[{"L", "\[LessEqual]", "1"}], "&&", 
        RowBox[{
         RowBox[{"2", " ", "q"}], "\[LessEqual]", "1"}], "&&", 
        RowBox[{"(", 
         RowBox[{
          RowBox[{"(", 
           RowBox[{
            RowBox[{"q0", "\[Equal]", "0"}], "&&", 
            RowBox[{
             RowBox[{"cA", "+", "cG"}], ">", "e"}], "&&", 
            RowBox[{"L", ">", "0"}], "&&", 
            RowBox[{"q", ">", "0"}]}], ")"}], "||", 
          RowBox[{"(", 
           RowBox[{
            RowBox[{
             RowBox[{"cG", "+", 
              FractionBox[
               RowBox[{"cA", " ", "L", " ", "q"}], 
               RowBox[{
                RowBox[{"L", " ", "q"}], "+", "q0"}]]}], ">", "e"}], "&&", 
            RowBox[{"q0", ">", "0"}], "&&", 
            RowBox[{
             RowBox[{
              FractionBox["1", "2"], "+", 
              FractionBox["cA", 
               RowBox[{"1", "-", 
                RowBox[{"2", " ", "e"}]}]], "+", "q0"}], "<", "0"}], "&&", 
            RowBox[{
             FractionBox[
              RowBox[{
               RowBox[{"(", 
                RowBox[{
                 RowBox[{"-", "1"}], "+", 
                 RowBox[{"2", " ", "e"}]}], ")"}], " ", "q0"}], 
              RowBox[{"1", "+", 
               RowBox[{"2", " ", "cA"}], "-", 
               RowBox[{"2", " ", "e"}]}]], "<", "q"}], "&&", 
            RowBox[{
             RowBox[{"L", "+", 
              FractionBox[
               RowBox[{"q0", "-", 
                RowBox[{"2", " ", "e", " ", "q0"}]}], 
               RowBox[{"q", "+", 
                RowBox[{"2", " ", "cA", " ", "q"}], "-", 
                RowBox[{"2", " ", "e", " ", "q"}]}]]}], ">", "0"}]}], ")"}]}],
          ")"}]}], ")"}]}], ")"}]}], ")"}], "||", 
  RowBox[{"(", 
   RowBox[{
    RowBox[{
     RowBox[{"4", " ", "cA"}], "\[Equal]", "1"}], "&&", 
    RowBox[{
     RowBox[{"2", " ", "cG"}], "<", "1"}], "&&", 
    RowBox[{"(", 
     RowBox[{
      RowBox[{"(", 
       RowBox[{
        RowBox[{"L", "\[GreaterEqual]", "0"}], "&&", 
        RowBox[{"(", 
         RowBox[{
          RowBox[{"(", 
           RowBox[{
            RowBox[{
             RowBox[{"2", " ", "q"}], "\[Equal]", "1"}], "&&", 
            RowBox[{"(", 
             RowBox[{
              RowBox[{"(", 
               RowBox[{
                RowBox[{
                 RowBox[{"8", " ", "e"}], "\[Equal]", "1"}], "&&", 
                RowBox[{"L", "\[LessEqual]", "1"}], "&&", 
                RowBox[{
                 RowBox[{
                  SuperscriptBox["L", "2"], "+", 
                  RowBox[{"8", " ", "cG", " ", 
                   SuperscriptBox[
                    RowBox[{"(", 
                    RowBox[{"1", "+", "L"}], ")"}], "2"]}]}], ">", "1"}], "&&", 
                RowBox[{
                 RowBox[{"2", " ", "q0"}], "\[Equal]", "1"}]}], ")"}], "||", 
              RowBox[{"(", 
               RowBox[{
                RowBox[{
                 RowBox[{"4", " ", "e"}], "<", "1"}], "&&", 
                RowBox[{
                 RowBox[{"8", " ", "e"}], ">", "1"}], "&&", 
                RowBox[{
                 RowBox[{"4", "+", 
                  RowBox[{"8", " ", "q0"}]}], "\[Equal]", 
                 FractionBox["1", "e"]}], "&&", 
                RowBox[{"L", "\[LessEqual]", 
                 FractionBox[
                  RowBox[{"8", " ", "e", " ", "q0"}], 
                  RowBox[{"1", "-", 
                   RowBox[{"4", " ", "e"}]}]]}], "&&", 
                RowBox[{
                 RowBox[{"cG", "+", 
                  FractionBox["L", 
                   RowBox[{
                    RowBox[{"4", " ", "L"}], "+", 
                    RowBox[{"8", " ", "q0"}]}]]}], ">", "e"}]}], ")"}]}], 
             ")"}]}], ")"}], "||", 
          RowBox[{"(", 
           RowBox[{
            RowBox[{"L", "\[LessEqual]", "1"}], "&&", 
            RowBox[{"(", 
             RowBox[{
              RowBox[{"(", 
               RowBox[{
                RowBox[{"q", "\[GreaterEqual]", "0"}], "&&", 
                RowBox[{"(", 
                 RowBox[{
                  RowBox[{"(", 
                   RowBox[{
                    RowBox[{
                    RowBox[{"2", " ", "q"}], "<", "1"}], "&&", 
                    RowBox[{"(", 
                    RowBox[{
                    RowBox[{"(", 
                    RowBox[{
                    RowBox[{
                    RowBox[{"8", " ", "e"}], "\[Equal]", "1"}], "&&", 
                    RowBox[{
                    RowBox[{"cG", "+", 
                    FractionBox[
                    RowBox[{
                    RowBox[{"-", "1"}], "+", 
                    RowBox[{"2", " ", "L", " ", "q"}]}], 
                    RowBox[{"8", "+", 
                    RowBox[{"16", " ", "L", " ", "q"}]}]]}], ">", "0"}], "&&", 
                    RowBox[{
                    RowBox[{"2", " ", "q0"}], "\[Equal]", "1"}]}], ")"}], "||", 
                    RowBox[{"(", 
                    RowBox[{
                    RowBox[{
                    RowBox[{"4", " ", "e"}], "<", "1"}], "&&", 
                    RowBox[{
                    RowBox[{"8", " ", "e"}], ">", "1"}], "&&", 
                    RowBox[{
                    RowBox[{"4", "+", 
                    RowBox[{"8", " ", "q0"}]}], "\[Equal]", 
                    FractionBox["1", "e"]}], "&&", 
                    RowBox[{
                    RowBox[{
                    RowBox[{"4", " ", "cG"}], "+", 
                    FractionBox[
                    RowBox[{"L", " ", "q"}], 
                    RowBox[{
                    RowBox[{"L", " ", "q"}], "+", "q0"}]]}], ">", 
                    RowBox[{"4", " ", "e"}]}]}], ")"}]}], ")"}]}], ")"}], "||", 
                  RowBox[{"(", 
                   RowBox[{
                    RowBox[{
                    RowBox[{"2", " ", "q"}], "\[LessEqual]", "1"}], "&&", 
                    RowBox[{
                    RowBox[{"2", " ", "q0"}], "\[LessEqual]", "1"}], "&&", 
                    RowBox[{"q0", ">", "0"}], "&&", 
                    RowBox[{"(", 
                    RowBox[{
                    RowBox[{"(", 
                    RowBox[{
                    RowBox[{
                    RowBox[{"4", " ", "e"}], "\[Equal]", "1"}], "&&", 
                    RowBox[{
                    RowBox[{"4", " ", "cG", " ", 
                    RowBox[{"(", 
                    RowBox[{
                    RowBox[{"L", " ", "q"}], "+", "q0"}], ")"}]}], ">", 
                    "q0"}]}], ")"}], "||", 
                    RowBox[{"(", 
                    RowBox[{
                    RowBox[{
                    RowBox[{"2", " ", "e"}], "<", "1"}], "&&", 
                    RowBox[{
                    RowBox[{"4", " ", "e"}], ">", "1"}], "&&", 
                    RowBox[{
                    RowBox[{
                    RowBox[{"4", " ", "cG"}], "+", 
                    FractionBox[
                    RowBox[{"L", " ", "q"}], 
                    RowBox[{
                    RowBox[{"L", " ", "q"}], "+", "q0"}]]}], ">", 
                    RowBox[{"4", " ", "e"}]}]}], ")"}]}], ")"}]}], ")"}]}], 
                 ")"}]}], ")"}], "||", 
              RowBox[{"(", 
               RowBox[{
                RowBox[{"cG", ">", "0"}], "&&", 
                RowBox[{"e", "\[Equal]", "0"}], "&&", 
                RowBox[{"q", "\[Equal]", "0"}], "&&", 
                RowBox[{
                 RowBox[{"2", " ", "q0"}], "\[LessEqual]", "1"}], "&&", 
                RowBox[{"q0", ">", "0"}]}], ")"}]}], ")"}]}], ")"}]}], 
         ")"}]}], ")"}], "||", 
      RowBox[{"(", 
       RowBox[{
        RowBox[{
         RowBox[{"2", " ", "q"}], "\[LessEqual]", "1"}], "&&", 
        RowBox[{"(", 
         RowBox[{
          RowBox[{"(", 
           RowBox[{
            RowBox[{"q", ">", "0"}], "&&", 
            RowBox[{"(", 
             RowBox[{
              RowBox[{"(", 
               RowBox[{
                RowBox[{"L", "\[LessEqual]", "1"}], "&&", 
                RowBox[{"(", 
                 RowBox[{
                  RowBox[{"(", 
                   RowBox[{
                    RowBox[{"L", ">", "0"}], "&&", 
                    RowBox[{"(", 
                    RowBox[{
                    RowBox[{"(", 
                    RowBox[{
                    RowBox[{"q0", "\[Equal]", "0"}], "&&", 
                    RowBox[{"(", 
                    RowBox[{
                    RowBox[{"(", 
                    RowBox[{
                    RowBox[{"cG", ">", "0"}], "&&", 
                    RowBox[{
                    RowBox[{"4", " ", "e"}], "\[Equal]", "1"}]}], ")"}], "||", 
                    RowBox[{"(", 
                    RowBox[{
                    RowBox[{
                    RowBox[{"8", " ", "cG"}], ">", "3"}], "&&", 
                    RowBox[{
                    RowBox[{"8", " ", "e"}], "\[Equal]", "5"}]}], ")"}], "||", 
                    RowBox[{"(", 
                    RowBox[{
                    RowBox[{
                    RowBox[{"4", " ", "cG"}], ">", "1"}], "&&", 
                    RowBox[{
                    RowBox[{"2", " ", "e"}], "\[Equal]", "1"}]}], ")"}], "||", 
                    RowBox[{"(", 
                    RowBox[{
                    RowBox[{
                    RowBox[{
                    FractionBox["1", "4"], "+", "cG"}], ">", "e"}], "&&", 
                    RowBox[{"(", 
                    RowBox[{
                    RowBox[{
                    FractionBox["1", "4"], "<", "e", "<", 
                    FractionBox["1", "2"]}], "||", 
                    RowBox[{
                    FractionBox["1", "2"], "<", "e", "<", 
                    FractionBox["5", "8"]}], "||", 
                    RowBox[{
                    FractionBox["5", "8"], "<", "e", "<", 
                    FractionBox["3", "4"]}]}], ")"}]}], ")"}]}], ")"}]}], 
                    ")"}], "||", 
                    RowBox[{"(", 
                    RowBox[{
                    RowBox[{
                    RowBox[{"2", " ", "q0"}], "\[LessEqual]", "1"}], "&&", 
                    RowBox[{"(", 
                    RowBox[{
                    RowBox[{"(", 
                    RowBox[{
                    RowBox[{"cG", "\[GreaterEqual]", "0"}], "&&", 
                    RowBox[{"e", "\[Equal]", "0"}], "&&", 
                    RowBox[{"q0", "\[GreaterEqual]", "0"}]}], ")"}], "||", 
                    RowBox[{"(", 
                    RowBox[{
                    RowBox[{
                    RowBox[{"2", " ", "e"}], "\[Equal]", "1"}], "&&", 
                    RowBox[{"q0", ">", "0"}], "&&", 
                    RowBox[{"cG", ">", 
                    FractionBox[
                    RowBox[{
                    RowBox[{"L", " ", "q"}], "+", 
                    RowBox[{"2", " ", "q0"}]}], 
                    RowBox[{
                    RowBox[{"4", " ", "L", " ", "q"}], "+", 
                    RowBox[{"4", " ", "q0"}]}]]}]}], ")"}]}], ")"}]}], 
                    ")"}]}], ")"}]}], ")"}], "||", 
                  RowBox[{"(", 
                   RowBox[{
                    RowBox[{
                    RowBox[{"8", " ", "e"}], "\[Equal]", "5"}], "&&", 
                    RowBox[{"q", ">", "q0"}], "&&", 
                    RowBox[{
                    RowBox[{"L", " ", "q"}], ">", "q0"}], "&&", 
                    RowBox[{
                    RowBox[{"2", " ", "q0"}], "<", "1"}], "&&", 
                    RowBox[{"q0", ">", "0"}], "&&", 
                    RowBox[{
                    RowBox[{"8", " ", "cG", " ", 
                    RowBox[{"(", 
                    RowBox[{
                    RowBox[{"L", " ", "q"}], "+", "q0"}], ")"}]}], ">", 
                    RowBox[{
                    RowBox[{"3", " ", "L", " ", "q"}], "+", 
                    RowBox[{"5", " ", "q0"}]}]}]}], ")"}]}], ")"}]}], ")"}], "||", 
              RowBox[{"(", 
               RowBox[{
                RowBox[{"cG", ">", "0"}], "&&", 
                RowBox[{"e", "\[Equal]", "0"}], "&&", 
                RowBox[{"L", "\[Equal]", "0"}], "&&", 
                RowBox[{
                 RowBox[{"2", " ", "q0"}], "\[LessEqual]", "1"}], "&&", 
                RowBox[{"q0", ">", "0"}]}], ")"}]}], ")"}]}], ")"}], "||", 
          RowBox[{"(", 
           RowBox[{
            RowBox[{"L", "\[LessEqual]", "1"}], "&&", 
            RowBox[{"(", 
             RowBox[{
              RowBox[{"(", 
               RowBox[{
                RowBox[{
                 RowBox[{
                  RowBox[{"4", " ", "cG"}], "+", 
                  FractionBox[
                   RowBox[{"L", " ", "q"}], 
                   RowBox[{
                    RowBox[{"L", " ", "q"}], "+", "q0"}]]}], ">", 
                 RowBox[{"4", " ", "e"}]}], "&&", 
                RowBox[{"(", 
                 RowBox[{
                  RowBox[{"(", 
                   RowBox[{
                    RowBox[{"q0", ">", "0"}], "&&", 
                    RowBox[{
                    RowBox[{
                    RowBox[{"(", 
                    RowBox[{
                    RowBox[{"-", "3"}], "+", 
                    RowBox[{"4", " ", "e"}]}], ")"}], " ", 
                    RowBox[{"(", 
                    RowBox[{
                    RowBox[{
                    RowBox[{"-", "3"}], " ", "q"}], "+",
[truncated: 5,995,893 more chars]
